# Supplementary material for: Comparison of the Performance of Density Functional Methods for the Description of Spin States and Binding Energies of Porphyrins
Source: Molecules. 2023 Apr 15;28(8):3487. doi: 10.3390/molecules28083487 (PMC10146789; doi:10.3390/molecules28083487)
Supplement: Supplementary file 1 [file molecules-28-03487-s001.zip]

Archive with 1 entries (1 files):
- molecules-2341709-supplementary.xlsx
