# Supplementary material for: Comparison of the Performance of Density Functional Methods for the Description of Spin States and Binding Energies of Porphyrins
Source: Molecules. 2023 Apr 15;28(8):3487. doi: 10.3390/molecules28083487 (PMC10146789; doi:10.3390/molecules28083487)
Supplement: Supplementary file 1 [file molecules-28-03487-s001.zip › molecules-2341709-supplementary.xlsx]

## Sheet: README
Comparison of the Performance of Density Functional Methods for the Description of Spin States and Binding Energies of Porphyrins
Pierpaolo Morgantea,b and Roberto Peveratia
aDepartment of Chemistry, Florida Institute of Technology, 150 W University Blvd, 32901 Melbourne, FL, United States bCurrent affiliation: Department of Chemistry, University at Buffalo, State University of New York, 14260 Buffalo, NY, United States
Email: rpeverati@fit.edu
This Excel notebook collects the unsigned errors and the mean unsigned errors for all the methods considered in this work.
There are four sheets:
1) This README
2) 'Unsigned-Errors', which lists the unsigned errors with respect to the CASPT2 reference data
3) 'Signed-Errors', which lists the signed errors with respect to the CASPT2 reference data
4) 'Calculated-Values', which lists the calculated values with all functionals/methods
5) Grades of functionals for Por21 and the PorSS11 and PorBE10 subsets

## Sheet: Unsigned-Errors
Global results for the Por21 Database: MUEs and Unsigned Errors for each datapoint.
def2-TZVP basis set for most functionals
GGA = Generalized gradient approximation; mGGA = meta-GGA; GH = global hybrid; DH = double-hybrid; EXX = exact exchange
Functional	Type	Year	EXX, %	Por21	PorSS11	PorBE10		Por21_1	Por21_2	Por21_3	Por21_4	Por21_5	Por21_6	Por21_7	Por21_8	Por21_9	Por21_10	Por21_11	Por21_12	Por21_13	Por21_14	Por21_15	Por21_16	Por21_17	Por21_18	Por21_19	Por21_20	Por21_21
								PorSS11_1	PorSS11_2	PorSS11_3	PorSS11_4	PorSS11_5	PorSS11_6	PorSS11_7	PorSS11_8	PorSS11_9	PorSS11_10	PorSS11_11	PorBE10_1	PorBE10_2	PorBE10_3	PorBE10_4	PorBE10_5	PorBE10_6	PorBE10_7	PorBE10_8	PorBE10_9	PorBE10_10
								MnP6 ⟶ MnP4	MnP6 ⟶ MnP2	CoP4 ⟶ CoP2	FeP5 ⟶ FeP3	FeP5 ⟶ FeP1	FePOH6 ⟶ FePOH4	FePOH6 ⟶ FePOH2	FePNH3OH6A ⟶ FePNH3OH4A	FePNH3OH6A ⟶ FePNH3OH2A	FePSH6A ⟶ FePSH4A	FePSH6A ⟶ FePSH2A	FeP3 ⟶ FeP1	FeP5 ⟶ FeP3	FePIm5 ⟶ FePIm1	FePIm5 ⟶ FePIm3	FeP3 + CO ⟶ FePCO	FeP3 + NO ⟶ FePNO	FeP3 + O2 ⟶ FePO2	FePIm5 + CO ⟶ FePImCO	FePIm5 + NO ⟶ FePImNO	FePIm5 + O2 ⟶ FePImO2
APF	GH-GGA	2012	41.1% B3PW91 and 58.9% PBE1PBE	11.83	11.39	12.32		10.7285	28.266	6.18637	12.2661	32.5876	5.99372	6.18777	7.74453	8.4092	2.8008	4.11037	22.5541	11.9467	16.1314	12.3626	4.80692	19.7836	19.4236	8.834	0.731301	6.67353
APFD	GH-GGA	2012	41.1% B3PW91 and 58.9% PBE1PBE	14.2	8.32	20.67		11.2849	27.1684	7.74215	11.1158	8.38139	2.18774	3.38305	4.4361	5.02949	0.405157	10.3978	2.78692	11.3719	34.7662	34.8752	6.04997	7.99601	31.5611	38.9389	32.5914	5.7309
B2PLYP	DH	2006	53	27.18	21.32	33.63		121.215	24.452	2.36995	18.4043	15.7239	10.9084	13.5512	2.29016	17.1292	6.4331	2.02113	79.3378	21.8207	44.5335	2.93087	46.0004	19.8487	15.3773	47.0526	34.0074	25.4269
B2PLYP-D3(0)	DH	2006	53	27.73	21.35	34.74		121.089	24.6058	2.42944	18.4518	15.7662	10.6247	14.0202	2.436	17.4107	6.85273	1.15713	79.3378	21.8207	44.5335	2.93087	48.3543	22.2774	17.7455	48.4752	35.355	26.6177
B2PLYP-D3(BJ)	DH	2006	53	27.79	21.41	34.8		120.915	24.8173	2.60186	18.598	15.9113	10.4171	14.3546	2.51228	17.6277	7.15752	0.604699	79.3378	21.8207	44.5335	2.93087	49.4406	23.0005	17.963	48.3815	34.9108	25.672
B2PLYP-D4	DH	2006	53	28.17	21.54	35.46		120.669	25.1119	2.80554	18.8711	16.188	10.252	14.5488	2.77484	17.9714	7.31408	0.468519	79.3378	21.8207	44.5335	2.93087	49.2897	23.0793	17.8967	50.5914	37.3272	27.8367
B3LYP	GH-GGA	1993	20	19.08	21.14	16.81		14.6892	34.1058	89.3181	21.5703	21.3351	9.32576	10.7238	11.6581	13.7297	6.0049	0.102316	2.22672	24.8177	25.1239	21.9712	5.95901	19.1078	33.8703	16.7974	10.7911	7.47128
B3LYP-D2	GH-GGA	1993	20	19.18	22.07	16.01		15.3337	34.8498	89.7407	22.0263	21.7897	10.396	12.2855	12.2855	14.7553	7.19402	2.08433	2.22672	24.8177	25.1239	21.9712	0.712303	13.8805	29.3802	22.5085	16.0581	3.41138
B3LYP-D3(0)	GH-GGA	1993	20	18.83	21.61	15.76		14.9147	34.3824	89.4365	21.6666	21.4232	9.86882	11.6207	11.9205	14.2439	6.72797	1.55596	2.22672	24.8177	25.1239	21.9712	1.52202	14.4258	29.3022	19.6214	13.5784	4.98366
B3LYP-D3(BJ)	GH-GGA	1993	20	19.02	22.16	15.56		15.2985	34.8481	89.7943	21.963	21.7143	10.3387	12.4091	12.1157	14.7911	7.46726	2.98241	2.22672	24.8177	25.1239	21.9712	0.777812	12.8603	28.7486	19.5252	12.7384	6.83544
B3LYP-D3M(BJ)	GH-GGA	1993	20	18.9	21.97	15.53		15.1125	34.6306	89.6674	21.8574	21.6151	10.1241	12.0432	12.0889	14.7419	7.12485	2.65187	2.22672	24.8177	25.1239	21.9712	0.480231	13.7777	28.8503	19.1849	12.8604	5.976
B3LYP-D3(CSO)	GH-GGA	1993	20	19.07	22.27	15.56		15.4404	35.0133	89.8758	22.0713	21.8242	10.4665	12.5253	12.1958	14.8501	7.54442	3.15008	2.22672	24.8177	25.1239	21.9712	1.17686	12.6686	28.6696	19.1952	12.3982	7.36558
B3LYP-D4	GH-GGA	1993	20	19.58	22.79	16.06		15.9194	35.5924	90.2972	22.6235	22.3817	10.822	12.9954	12.7609	15.641	8.01393	3.68253	2.22708	24.8176	25.124	21.9714	0.79577	12.508	28.8261	24.0643	17.5558	2.66292
B3LYP-NL	GH-GGA	1993	20	19.82	23.37	15.93		16.6713	36.4984	90.8098	23.0328	22.3569	11.4306	13.8436	13.2217	16.7203	8.284	4.14875	1.80824	24.926	25.2555	22.2036	2.20634	10.6286	26.282	25.7286	19.6508	0.56266
B3LYP*	GH-GGA	2001	15	43.93	20.77	69.4		5.62592	13.5234	25.1112	10.8994	2.85773	45.968	14.6809	52.071	6.11251	39.6927	11.8729	12.1083	32.7222	61.219	36.9125	0.368952	22.8289	175.918	46.7478	62.0825	243.124
B3LYP*-D3(0)	GH-GGA	2001	15	42.87	19.82	68.23		5.42467	13.2779	25.2036	10.9613	2.80502	46.6455	4.01796	52.3079	6.69879	40.5648	10.1177	15.3469	29.4835	61.219	36.9125	2.09983	20.7838	174.141	43.3775	58.7024	240.254
B3LYP*-D3(BJ)	GH-GGA	2001	15	42.97	19.92	68.32		5.02601	12.7931	25.5937	11.2919	2.47999	46.8989	4.54445	52.5219	7.31649	40.7037	9.93719	15.3469	29.4835	61.219	36.9125	2.12715	20.9376	174.97	43.0221	58.5011	240.72
B3P86	GH-GGA	1993	20	18.97	21.74	15.92		14.9194	33.6554	90.9312	21.4271	19.751	10.1013	12.4999	11.8923	14.9649	6.83832	2.14667	0.573923	23.2838	22.3967	20.6084	1.16989	14.8482	33.9686	20.2559	12.8952	9.20124
B3PW91	GH-GGA	1993	20	17.83	19.54	15.96		12.6135	30.2475	90.3016	19.1497	17.5031	8.08321	9.40839	9.99631	11.7798	4.82493	1.02376	0.425996	21.2976	20.1747	19.0852	3.08481	17.3701	37.9244	16.481	8.65505	15.0771
B3PW91-D2	GH-GGA	1993	20	18.03	20.27	15.57		13.2273	30.9562	90.7041	19.9591	17.9361	9.10253	10.8958	10.5938	12.7566	5.95743	0.863868	0.425996	21.2976	20.1747	19.0852	1.91206	12.3918	33.6443	21.9201	13.6713	11.2105
B3PW91-D3(0)	GH-GGA	1993	20	17.62	19.86	15.15		12.8144	30.4954	90.4033	19.2219	17.5665	8.69909	10.4507	10.2383	12.3126	5.64878	0.614216	0.425996	21.2976	20.1747	19.0852	1.91746	12.0027	32.7374	19.6911	11.9322	12.1932
B3PW91-D3(BJ)	GH-GGA	1993	20	17.96	20.38	15.3		13.2225	30.9911	90.7801	19.541	17.8805	9.10641	11.1167	10.4544	12.8506	6.33073	1.93406	0.425996	21.2976	20.1747	19.0852	4.14191	10.6761	32.4132	19.6189	10.9472	14.1894
B97	GH-GGA	1997	19.43	17.85	19.29	16.26		11.8108	29.6106	89.8556	20.4511	20.7552	6.7878	7.52718	8.97009	9.96155	3.55051	2.92441	2.28922	24.3882	23.7124	20.3873	4.76418	18.3874	33.4567	16.862	10.1954	8.14745
B97-D	GGA	2006	N/A	12.38	10.98	13.92		18.0474	22.8482	12.023	11.3504	8.23023	8.63343	10.0941	10.6022	12.2338	5.31868	1.37902	0.488994	15.2628	19.3568	16.3431	13.7833	10.2706	1.28171	25.5971	25.3153	11.4666
B97-D2	GH-GGA	2006	19.43	17.79	19.83	15.54		12.4246	30.3192	90.258	20.8853	21.1881	7.80711	9.01455	9.5676	10.9383	4.683	1.03678	2.28922	24.3882	23.7124	20.3873	0.232683	13.409	29.1798	22.3056	15.2116	4.28088
B97-D3(0)	GGA	2006	N/A	17.44	19.51	15.16		12.0144	29.8585	89.948	20.513	20.8079	7.46533	8.69493	9.20698	10.5478	4.42259	1.16924	2.28922	24.3882	23.7124	20.3873	0.205334	13.1036	28.4386	20.2369	13.5755	5.27716
B97-D3(BJ)	GGA	2006	N/A	17.7	19.83	15.37		12.3861	30.3163	90.3381	20.8436	21.1329	7.71867	9.22143	9.42099	11.1655	4.5615	0.988716	2.28922	24.3882	23.7124	20.3873	0.232653	13.2574	29.2749	20.5923	13.7767	5.74348
B97-K	GH-GGA	2004	42	33.75	38.49	28.54		49.4341	76.5311	94.297	64.1609	71.9021	10.3173	15.1146	13.5344	18.3393	7.49613	2.21875	9.55953	58.362	51.5336	5.48231	18.1454	36.7148	50.8214	30.8755	21.8608	2.07372
B98	GH-GGA	2004	21.9847	11.7	11.16	12.31		11.2807	29.1908	6.43323	9.71774	29.2851	6.0941	6.85661	8.16264	8.86263	2.99228	3.83571	21.9807	13.7544	18.9534	13.6615	6.57562	19.1973	16.398	9.63979	2.76989	0.126602
B97-1	GH-GGA	1998	21	18.29	19.88	16.54		12.5174	31.3632	90.2324	21.1752	21.6528	7.12424	8.67485	9.21784	10.477	3.96979	2.30941	2.43364	24.9473	23.9594	20.374	4.56369	18.6606	33.9736	17.7467	10.8351	7.89287
B97-1-D2	GH-GGA	1998	21	18.25	20.42	15.86		13.1312	32.0718	90.6348	21.6095	22.0857	8.14355	10.1622	9.81535	11.4538	5.10228	0.421784	2.43364	24.9473	23.9594	20.374	0.433171	13.6823	29.6973	23.1858	15.8513	4.02632
B97-2	GH-GGA	2001	21	15.51	15.57	15.45		7.40521	21.5753	91.0908	15.9557	15.4205	2.47517	0.181524	4.66575	2.50417	0.677627	9.34931	1.43785	18.528	16.1948	14.8704	5.89917	20.8053	42.2637	9.24198	1.46829	23.7455
B97-2-D2	GH-GGA	2001	21	15.39	16.04	14.68		8.019	22.2839	91.4933	16.39	15.8535	3.49448	2.2193	5.26325	3.48092	0.454866	7.46168	1.43785	18.528	16.1948	14.8704	0.90602	15.827	37.9873	14.6811	6.4845	19.8789
B97-3	GH-GGA	2005	26.9288	21.61	16.97	26.72		9.1945	26.5067	91.6161	17.1835	17.1966	3.32147	2.11534	5.88591	4.701	0.412152	8.53381	2.00126	49.5212	38.7773	36.8895	13.0565	28.9498	48.2697	26.3371	18.3747	5.03499
B97-3-D2	GH-GGA	2005	26.9288	21.53	17.51	25.95		9.80829	27.2154	92.0185	17.6178	17.6296	4.34078	3.60272	6.48342	5.67775	1.54464	6.64618	2.00126	49.5212	38.7773	36.8895	8.05966	23.9714	43.9934	31.7762	23.3909	1.16841
B97M-V	mGGA	2015	N/A	19.79	20.62	18.87		11.1893	35.3931	51.1666	28.5433	29.1269	8.91867	17.9521	10.8234	21.0179	6.16145	6.5232	2.88719	29.5408	31.9038	24.6915	5.06714	1.61866	14.6725	32.95	31.2545	14.0883
B97M-rV	mGGA	2017	N/A	19.75	20.52	18.9		11.2175	35.4205	49.8439	28.5844	29.0918	8.94646	17.9805	10.8408	21.0382	6.19636	6.57352	2.82391	29.5569	31.8756	24.6898	5.226	1.43729	14.4889	33.1287	31.4573	14.2961
BLOC	mGGA	2013	N/A	24.37	26.39	22.16		28.5634	50.2996	15.5688	32.1373	32.8635	17.9923	28.5003	19.9894	31.8133	14.636	17.9296	3.69759	34.0546	32.9497	26.2747	15.2353	7.3189	1.85738	39.641	36.2527	24.2795
BLOC-D3(0)	mGGA	2013	N/A	25.35	26.76	23.8		28.6506	50.4084	16.152	32.1484	32.869	18.43	29.2526	20.0904	32.1173	15.2018	19.0384	3.69759	34.0546	32.9497	26.2747	19.0712	11.5308	2.16344	42.3436	39.1511	26.8047
BLYP	GGA	1988	N/A	25.64	27.64	23.44		42.5156	60.032	18.7643	23.4002	22.5086	20.0555	28.2343	22.6629	32.2042	16.1847	17.5238	3.36025	28.7429	38.3306	29.6449	10.7159	6.45641	5.70163	37.9755	38.2363	35.2609
BLYP-D2	GGA	1988	N/A	27.97	28.97	26.87		43.2521	60.8824	19.2472	23.9213	25.9497	21.2786	30.0192	23.3799	33.3763	17.5437	19.7889	3.36025	28.7429	38.3306	29.6449	16.7121	12.4304	10.8332	44.5024	44.2557	39.9008
BLYP-D3(0)	GGA	1988	N/A	27.34	28.43	26.14		42.6823	60.2387	18.8321	23.4331	25.4533	20.7216	29.3728	22.8629	32.7147	17.0933	19.3545	3.36025	28.7429	38.3306	29.6449	16.1102	12.264	11.2622	41.4867	41.8585	38.3826
BLYP-D3(BJ)	GGA	1988	N/A	27.76	29.14	26.24		43.2504	60.9279	19.3403	23.8732	25.8866	21.2836	30.2871	23.2167	33.5001	17.9606	21.0307	3.36025	28.7429	38.3306	29.6449	18.7764	13.9389	11.8314	41.2283	40.5537	36.0014
BLYP-NL	GGA	1988	N/A	30.26	30.79	29.67		44.5175	62.8233	19.238	25.637	27.6969	22.9118	32.5521	24.7819	36.3153	19.287	22.9687	2.54437	29.2049	38.7518	30.1297	20.6801	16.7285	14.67	49.3419	49.4108	45.198
BLYP-D3M(BJ)	GGA	1988	N/A	27.6	28.93	26.15		43.0092	60.6453	19.178	23.7347	25.756	21.0511	29.8952	23.1648	33.4334	17.5926	20.7191	4.39644	28.7429	38.3306	29.6449	17.3737	12.9515	11.7837	40.7873	40.5123	36.9732
BLYP-D3(CSO)	GGA	1988	N/A	27.83	29.29	26.22		43.4369	61.145	19.4484	24.0149	26.0303	21.4545	30.4436	23.3223	33.5783	18.0745	21.2628	3.36025	28.7429	38.3306	29.6449	19.4498	14.3344	12.0623	40.8974	40.0147	35.3717
BLYP-D4	GGA	1988	N/A	29	29.88	28.03		44.1806	62.0433	20.0898	24.8251	23.9253	22.0914	31.3425	24.1604	34.8176	18.8617	22.3155	3.36025	28.7429	38.3306	29.6448	19.0536	14.6583	11.8648	46.9324	46.6093	41.1101
BMK	GH-mGGA	2004	42	27.26	28.43	25.98		45.1914	66.3311	45.1604	17.3087	15.7554	9.38665	10.3281	11.7153	13.1879	42.9823	35.3504	0.163742	54.8496	40.7456	5.29924	19.957	35.9019	53.973	26.4045	18.368	4.09206
BMK-D2	GH-mGGA	2004	42	31.53	37.28	25.21		45.8052	67.0397	45.5628	61.6016	60.047	10.406	11.8155	12.3128	14.1646	44.1148	37.238	0.163742	54.8496	40.7456	5.30696	14.9601	30.9236	49.6966	31.8457	23.3842	0.225492
BMK-D3(0)	GH-mGGA	2004	42	31.23	36.92	24.97		45.4019	66.5906	45.2454	61.2283	59.6644	9.96582	11.3088	11.9818	13.728	43.8595	37.1946	0.163742	54.8496	40.7456	5.3015	15.8174	31.6573	49.8518	28.5785	20.3298	2.42314
BMK-D3(BJ)	GH-mGGA	2004	42	31.27	37.2	24.75		45.6822	66.9284	45.5317	61.4842	59.9212	10.1679	11.567	12.0684	13.9346	44.2043	37.7173	0.163742	54.8496	40.7456	5.30521	14.1863	30.7791	49.7888	28.1589	19.2683	4.27173
BOP	GGA	1999	N/A	24.66	26.78	22.33		41.7623	58.2612	16.3272	22.6878	23.9336	19.156	27.314	22.0376	31.4419	15.2738	16.3964	5.20026	28.7266	39.1373	29.6908	8.84105	4.10195	3.87789	35.4621	35.3189	32.9135
BOP-D3(0)	GGA	1999	N/A	26.92	27.88	25.86		42.2947	58.9144	16.6522	22.9707	24.2007	20.3448	29.3679	22.6071	32.7517	16.8685	19.7179	5.20026	28.7266	39.1373	29.6908	16.4811	11.9378	11.2674	40.1033	39.6267	36.4786
BOP-D3(BJ)	GGA	1999	N/A	27.65	28.92	26.25		43.0333	59.8098	17.3329	23.5149	25.6121	21.2104	30.7821	23.0096	33.7246	18.1067	22.0338	5.20026	28.7266	39.1373	29.6908	20.4826	15.0058	12.7211	39.734	38.2891	33.5443
BP86	GGA	1988	N/A	27.49	29.34	25.45		43.6167	61.0709	17.6842	26.6789	25.5617	21.3157	30.6085	23.2856	34.6787	17.5323	20.7013	3.29946	27.8274	36.0635	28.5021	18.565	13.4132	7.56972	43.2354	41.866	34.1486
BP86-D2	GGA	1988	N/A	29.4	30.26	28.45		44.2612	61.8149	18.1068	27.1349	26.0164	22.386	32.1703	23.913	35.7043	18.7215	22.6833	3.29946	27.8274	36.0635	28.5021	23.8117	18.6404	12.0599	48.9464	47.133	38.2104
BP86-D3(0)	GGA	1988	N/A	28.96	29.84	27.99		43.792	61.288	17.7673	26.7301	25.6042	21.9344	31.6636	23.4971	35.1823	18.3688	22.3674	3.29946	27.8274	36.0635	28.5021	23.6312	18.8767	12.8228	46.522	45.2624	37.1131
BP86-D3(BJ)	GGA	1988	N/A	29.18	30.31	27.94		44.1909	61.7724	18.1336	27.0477	25.9176	22.2707	32.1864	23.714	35.6588	18.9787	23.5267	3.29946	27.8274	36.0635	28.5021	25.6901	19.9429	12.9471	46.2441	43.9829	34.8973
BP86-D3(CSO)	GGA	1988	N/A	29.29	30.56	27.9		44.4287	62.0518	18.2871	27.2205	26.0905	22.5487	32.5556	23.8668	35.8897	19.1963	23.9953	3.29946	27.8274	36.0635	28.5021	26.2716	20.3662	13.1847	45.8204	43.4442	34.258
BP86-D3M(BJ)	GGA	1988	N/A	28.94	29.88	27.9		43.8591	61.3688	17.8094	26.7777	25.6511	21.9414	31.6512	23.5727	35.2577	18.3703	22.3849	3.29946	27.8274	36.0635	28.5021	23.5785	18.7211	12.7342	46.3859	44.9906	36.9212
BPBE	GGA	1996	N/A	21.24	27.68	14.16		42.6402	58.5668	20.9684	24.5838	23.5202	19.4291	27.7664	21.4903	31.9221	15.6376	17.9598	3.24391	27.5481	16.3	9.51549	17.3744	11.3266	3.30025	22.502	20.2925	10.2355
BPBE-D3(0)	GGA	1996	N/A	27.19	28.29	25.97		42.8428	58.8177	21.0497	24.626	23.5508	20.2002	29.0824	21.7352	32.5268	16.7027	20.0888	3.24391	27.5481	33.8919	27.1074	23.4789	17.8601	9.56053	43.9766	41.8379	31.2208
BPBE-D3(BJ)	GGA	1996	N/A	27.55	28.92	26.05		43.3685	59.4567	21.5421	25.0512	23.9708	20.6606	29.8281	22.039	33.2121	17.4632	21.5149	3.24391	27.5481	33.7984	27.014	26.1503	19.4488	9.98416	43.8485	40.6002	28.834
CAM-B3LYP	RSH-GGA	2004	19 ⟶ 65	28.54	32.53	24.15		46.1416	65.0728	93.8266	20.6894	20.284	8.37542	9.70753	10.5851	12.7324	37.7667	32.6679	1.57509	52.3194	41.7471	1.71612	9.37253	26.7175	48.9963	32.9078	23.8481	2.27242
CAM-B3LYP-D3(0)	RSH-GGA	2004	19 ⟶ 65	27.19	30.61	23.43		46.3112	65.2803	93.913	20.7613	20.3497	8.72827	10.2827	10.7761	13.0906	38.2702	8.91846	1.5751	52.3194	41.7471	1.79376	6.26369	23.4926	45.8411	34.9035	25.7729	0.54459
CAM-B3LYP-D3(BJ)	RSH-GGA	2004	19 ⟶ 65	27.19	30.7	23.33		46.4364	65.4337	94.0586	20.8789	20.4668	8.84465	10.4769	10.8063	13.2224	38.4818	8.57044	1.57509	52.3194	41.7471	1.71919	5.28094	22.9707	45.8828	34.9272	25.3618	1.5285
GAM	GGA	2015	N/A	6.93	6.4	7.52		7.41207	4.1689	7.96496	1.40774	9.32434	2.31392	8.7778	0.00262449	6.25793	6.12652	16.6832	5.56173	5.23821	2.08514	6.15606	5.83332	3.84671	17.6563	5.68834	5.8947	17.2088
HCTH/93	GGA	1998	N/A	9.07	8.66	9.52		15.4381	18.8435	12.1129	11.482	7.57961	4.70616	4.5011	7.4264	7.37484	1.22165	4.52555	0.280957	13.1475	15.4653	13.7159	6.52665	2.49486	12.5002	13.9629	13.7158	3.3948
HCTH/120	GGA	2000	N/A	8.59	7.54	9.74		15.3959	19.208	10.4023	8.211	2.69082	4.41985	3.55591	6.89884	6.01052	0.990667	5.15861	1.0313	11.9559	13.9895	12.815	9.37135	6.27352	8.34738	16.3858	16.9047	0.366556
HCTH/120-D3(0)	GGA	2000	N/A	9.21	7.7	10.86		15.5599	19.4095	10.494	8.28314	2.7572	4.85227	4.27528	7.0896	6.40196	1.53499	4.0952	1.0313	11.9559	13.9895	12.815	13.067	10.2472	4.48023	18.8775	19.4622	2.66422
HCTH/120-D3(BJ)	GGA	2000	N/A	11.93	8.03	16.23		16.0054	19.9487	10.8767	8.6075	3.07452	5.40927	5.19427	7.35625	7.05709	2.36034	2.46158	1.0313	11.9559	67.3663	12.815	15.4284	11.915	3.74826	18.6789	18.5222	0.79681
HCTH/147	GGA	2000	N/A	8.93	8.03	9.92		15.7436	18.7956	11.3134	8.91813	4.0207	4.90842	4.4742	7.40516	7.06108	1.4743	4.26181	0.430824	12.4688	14.6884	13.2262	9.66034	6.22191	8.68333	16.7679	16.9782	0.103166
HCTH/407	GGA	2001	N/A	8.56	7.3	9.94		13.8155	15.7433	12.6178	8.66732	3.00587	4.2207	3.15521	6.79496	6.05139	0.638318	5.57902	1.24566	12.3417	13.2325	12.8031	8.43737	4.9479	12.3084	14.7737	14.9768	4.33259
HF	HF	1930	100	59.75	58.37	61.28		30.0818	39.8963	60.5639	53.8839	28.8098	48.9433	71.7716	95.1269	74.2266	51.5501	87.1761	24.0313	47.5155	2.66175	16.8662	90.4694	82.8948	152.053	48.5314	33.756	113.985
HF-D3(0)	HF	1930	100	58.38	58.05	58.75		30.2632	40.1226	23.8242	72.7643	47.6825	48.3226	70.7161	94.8991	73.7093	50.7151	85.5144	24.0306	47.5145	2.66141	16.8697	85.4132	77.4528	146.808	45.273	30.4088	111.052
HF-D3(BJ)	HF	1930	100	57.17	56.66	57.74		32.8006	43.1924	21.7943	74.5402	49.4023	45.3352	65.9286	93.1658	70.0708	47.5507	79.4282	24.0306	47.5145	2.66141	16.8697	76.3661	69.5807	142.435	46.9827	33.5661	117.361
HF-NL	HF	1930	100	62.22	68.97	54.79		31.6834	42.0435	21.2966	73.1307	48.0595	181.706	67.3808	92.4259	70.2738	48.5493	82.1672	24.0281	46.8876	2.47516	16.8149	79.4049	72.1761	141.787	37.1857	23.3601	103.743
HFLYP	HF	1988	100	55.71	63.54	47.1		46.3394	62.8866	9.73848	78.7685	66.9538	163.547	45.918	83.2623	47.4884	33.96	60.0525	10.5478	54.6287	22.251	11.1886	61.755	65.7591	130.852	14.1766	11.0706	88.7561
HFPW92	HF	1988	100	52.79	54.21	51.23		47.3395	63.4679	11.8245	81.5014	70.4923	45.9026	47.5276	83.6262	48.6406	35.223	60.7831	9.7149	57.3068	24.6749	10.6969	69.9746	73.4519	136.754	20.3662	16.3873	92.9288
HISS	RSH-GGA	2008	60 in mid-range	10.68	7.02	14.71		5.7388	3.75754	26.141	0.293919	0.512838	5.54824	3.98557	7.15109	6.61575	11.7933	5.68418	4.36453	0.700538	8.58678	1.01889	1.28262	19.6056	52.966	0.359438	10.1385	48.1213
HSE-HJS	RSH-GGA	2008	25 ⟶ 100	15.45	15.19	15.73		9.45768	26.9707	90.1134	7.82446	4.66866	4.59366	3.7804	6.21754	5.60345	1.43356	6.47882	1.18635	17.6721	14.0249	14.9524	5.44258	20.6346	44.9053	10.9601	2.58816	24.9816
HSE-HJS-D3(0)	RSH-GGA	2008	25 ⟶ 100	15.24	15.25	15.23		9.47191	26.9895	90.1267	7.82164	4.66458	4.79328	4.12866	6.22777	5.70594	1.63988	6.13149	1.18635	17.6721	14.0249	14.9524	3.24286	18.104	42.4973	12.7953	4.69708	23.0976
HSE-HJS-D3(BJ)	RSH-GGA	2008	25 ⟶ 100	15.21	15.39	15.01		9.70957	27.2793	90.3123	7.98596	4.82446	4.98416	4.41876	6.40744	6.01737	2.03197	5.34039	1.18635	17.6721	14.0249	14.9524	1.75721	17.2672	42.0972	12.8789	4.04622	24.21
LC-wPBE08	RSH-GGA	2009	0 ⟶ 100	30.22	34.13	25.93		45.4288	62.7082	96.9511	13.8756	12.3045	63.287	8.54726	55.5173	10.3175	5.38644	1.05896	0.0179616	47.9487	34.647	3.68719	9.82942	30.1738	65.5353	28.6131	16.1844	22.6506
LC-wPBE08-D3(0)	RSH-GGA	2009	0 ⟶ 100	25.22	25.29	25.15		14.5136	31.8334	61.4823	13.9536	12.3761	62.9088	9.16311	55.3139	10.6988	5.91686	0.0180483	0.0179616	47.9487	34.647	3.63084	6.53292	26.7457	62.18	30.7351	18.237	20.807
LC-wPBE08-D3(BJ)	RSH-GGA	2009	0 ⟶ 100	25.25	25.47	25		14.6751	32.0308	61.6584	14.0958	12.5169	62.7274	9.47275	55.2602	10.9021	6.22093	0.556414	0.0179615	47.9487	34.647	3.52513	5.31739	26.0086	62.0825	30.8068	17.8482	21.847
LC-wPBE08-D3M(BJ)	RSH-GGA	2009	0 ⟶ 100	25.22	25.34	25.09		14.5517	31.8809	61.5169	13.984	12.4062	62.8677	9.23532	55.2736	10.7892	5.98751	0.205049	0.0179615	47.9487	34.647	3.58085	6.29588	26.5579	62.02	30.7446	18.1799	20.8841
LRC-wPBE	RSH-GGA	2008	0 ⟶ 100	38.45	53.39	22.01		102.309	120.553	96.7593	70.4526	70.4897	13.9211	18.7655	51.8485	21.9167	10.5817	9.70311	2.0782	46.5456	39.9174	0.287967	6.12634	11.6944	33.7121	41.9562	30.7918	6.94738
LRC-wPBEh	RSH-GGA	2009	0 ⟶ 100	36.04	48.24	22.61		93.2602	110.709	94.1157	74.013	72.5985	6.79124	6.57454	58.307	8.45233	2.61829	3.19037	0.55126	46.6099	35.7626	8.6227	3.70005	21.6239	47.688	32.6605	21.8277	7.08718
mBEEF	mGGA	2014	N/A	21.81	23.68	19.75		19.872	40.5241	46.4076	28.7568	38.2055	10.7595	21.5607	12.5246	23.9306	7.56793	10.3993	11.871	29.9186	32.3208	19.4696	15.213	5.54517	10.5932	33.1007	29.7729	9.68324
M05	GH-mGGA	2005	28	20.38	21.29	19.37		28.6672	28.9511	82.5514	6.46832	4.79225	7.13615	18.0949	4.70389	15.9883	10.7099	26.1468	0.63405	35.3375	25.1677	27.5309	4.70622	15.3568	39.3731	19.5007	13.9302	12.1894
M05-D3(0)	GH-mGGA	2005	28	20.11	21.19	18.92		28.7756	29.0832	82.6128	6.52163	4.84246	6.95072	17.8031	4.5897	15.7867	10.4611	25.657	0.63405	35.3375	25.1677	27.5309	2.7422	13.3031	37.3506	20.9184	15.3413	10.8874
M05-2X	GH-mGGA	2005	56	32.45	34.92	29.74		43.1353	52.6268	65.2895	57.0391	46.2326	6.40988	18.5461	41.3789	17.0316	9.01549	27.3905	8.92181	50.0364	24.8835	14.3564	34.3642	49.3361	76.2517	7.16666	0.355008	31.7622
M05-2X-D3(0)	GH-mGGA	2005	56	28.35	27.29	29.52		43.1737	52.673	65.3176	4.23332	15.04	6.39868	18.5443	41.3487	16.995	9.01358	27.4123	8.92181	50.0364	24.8835	14.3275	33.6377	48.564	75.4758	7.89487	0.41851	31.0075
M06	GH-mGGA	2006	27	15.09	17.89	12		35.3222	44.0305	43.7464	11.486	12.7348	2.83594	11.0136	1.37018	8.5531	6.42208	19.323	3.62441	12.615	12.1343	10.7013	0.925136	12.9725	34.3536	9.32585	2.46119	20.9114
M06-D2	GH-mGGA	2006	27	16.86	20.86	12.47		35.936	36.3214	89.6774	11.9202	13.1678	1.81663	9.52622	0.772676	7.57635	5.28959	17.4354	3.62441	12.615	16.3	10.7013	4.07173	7.99415	30.0773	14.7649	7.47739	17.0448
M06-D3(0)	GH-mGGA	2006	27	16.76	21.27	11.8		35.3793	35.6816	89.3196	11.5283	12.7771	2.79193	10.9642	1.32186	8.48797	6.41328	19.346	3.62441	12.615	12.1343	10.7013	0.0868718	11.8657	33.2415	10.3207	3.53201	19.873
revM06	GH-mGGA	2019	40.41	23.14	17.59	29.25		2.73344	3.88118	47.0481	7.09126	4.66562	4.94687	14.3572	52.1924	11.4992	30.0077	15.0618	0.876437	45.1074	39.5692	42.2965	17.7785	34.1763	56.9622	28.0104	20.1671	7.57546
M06-L	mGGA	2006	N/A	11.77	11.89	11.64		40.1737	45.572	0.506504	8.34765	14.263	1.06824	1.96031	3.0844	5.15755	2.41802	8.22103	8.79262	8.76739	17.3368	9.86894	13.419	7.91262	10.2412	20.0654	18.1551	1.79685
M06-L-D2	mGGA	2006	N/A	12.72	12.22	13.28		40.7875	46.2807	0.908933	8.7819	14.6959	2.08755	3.44769	3.68191	6.1343	1.28552	6.3334	8.79262	8.76739	17.3368	9.86894	18.4159	12.891	5.9649	25.5045	23.1713	2.06972
M06-L-D3(0)	mGGA	2006	N/A	11.81	11.89	11.71		40.1806	45.5805	0.510497	8.34918	14.2641	1.05957	1.93733	3.08744	5.15355	2.4302	8.25317	8.79262	8.76739	17.3368	9.86894	13.7973	8.31416	9.83147	20.4484	18.5705	1.37736
revM06-L	mGGA	2017	N/A	8.9	7.92	9.98		13.3317	18.3691	6.89502	8.03781	12.4118	2.25268	5.73387	4.0486	9.12302	0.919895	5.97492	5.07602	11.0011	17.5471	10.688	4.97774	1.18585	15.2859	17.0651	15.1284	1.85203
M06-2X	GH-mGGA	2006	54	31.84	36.07	27.18		42.3577	48.508	97.23	56.4226	51.7485	9.26216	22.0106	6.4588	19.8942	11.9404	30.9697	2.73458	50.2964	16.3	17.1241	31.7127	48.0272	68.6943	10.3539	2.90617	23.6082
M06-2X-D2	GH-mGGA	2006	54	32.19	35.66	28.38		42.9714	49.2166	97.6324	56.8569	52.1814	8.24285	20.5233	5.86129	18.9174	10.8079	29.0821	2.73458	50.2964	16.3	36.7886	26.7159	43.0488	64.4179	15.793	7.92238	19.7417
M06-2X-D3(0)	GH-mGGA	2006	54	32.53	36.08	28.61		42.36	48.511	97.2307	56.4208	51.7463	9.2737	22.0368	6.45941	19.9039	11.9541	31.0019	2.73458	50.2964	31.3758	17.1171	31.3882	47.6841	68.3417	10.6841	3.26333	23.2432
M06-HF	GH-mGGA	2006	100	42.15	44.98	39.04		60.5711	141.418	62.2676	65.9483	49.8178	0.145623	13.155	67.1817	13.4851	2.55216	18.1895	13.8456	58.2715	24.9627	15.5284	56.2889	67.6161	93.8991	4.60223	12.0071	43.4235
M06-HF-D3(0)	GH-mGGA	2006	100	35.77	33.16	38.64		60.6026	64.2955	9.3832	65.969	49.8382	0.139929	13.16	67.1575	13.4569	2.55275	18.2131	13.8456	58.2715	24.9627	15.536	55.6385	66.9265	93.2061	3.94899	11.3106	42.7421
M08-SO	GH-mGGA	2008	56.79	26.56	28.12	24.84		41.3356	21.0585	45.4262	47.114	42.136	9.50133	24.8829	7.72562	25.3403	12.6015	32.2146	3.08337	40.9217	24.6868	14.2192	24.6578	43.5039	62.985	9.56031	0.340616	24.4259
M08-HX	GH-mGGA	2008	52.23	27.53	27.66	27.39		47.1727	42.751	46.7707	56.1871	51.7056	3.15572	13.9688	0.820114	12.5068	5.96009	23.2148	2.59683	49.9113	30.9911	11.7934	31.9843	49.0731	64.976	10.1903	2.21365	20.1545
M11	RSH-mGGA	2011	42.8 ⟶ 100	25.87	26.42	25.28		47.0727	54.5591	53.1745	55.7265	50.2428	5.70354	0.912674	9.01828	2.50184	2.42394	9.25266	3.65999	48.1586	29.7721	9.6699	23.7653	42.5635	59.0355	15.6678	5.66069	14.8183
M11-D3(BJ)	RSH-mGGA	2011	42.8 ⟶ 100	29.76	34.02	25.07		47.1138	139.139	53.2054	55.7462	50.2612	5.74982	0.840609	9.04689	1.4849	2.5126	9.09025	3.65999	48.1586	29.7724	9.67352	22.719	41.6758	58.284	16.1175	5.92228	14.7189
revM11	RSH-mGGA	2019	22.5 ⟶ 100	32.75	32.69	32.81		81.9497	54.4249	26.4737	103.135	31.4596	9.78823	4.30825	1.50843	7.43159	34.7458	4.32996	87.3656	4.83956	29.7065	34.9528	97.3794	5.79136	18.4323	22.5443	9.74745	17.3512
M11-L	mGGA	2011	N/A	47.12	54.24	39.28		59.8448	102.062	46.9133	39.1959	73.9436	31.3689	65.8429	32.4421	66.5868	28.8082	49.6027	37.2391	37.4394	75.4206	42.8337	22.2933	7.17607	9.76821	65.9508	59.9191	34.79
M11-L-D3(0)	mGGA	2011	N/A	47.5	54.51	39.79		59.9533	102.208	46.9571	39.2279	73.9702	31.6677	66.3485	32.5783	66.8645	29.2606	50.5536	37.2391	37.4394	75.4206	42.8347	24.3856	9.3197	7.68757	67.0336	60.89	35.6106
MN12-L	mGGA	2012	N/A	46.41	55.97	35.9		60.078	93.8299	18.2577	61.6863	66.2934	41.158	68.8992	41.7211	71.0097	38.6952	54.0721	6.77942	54.8416	60.5415	51.8321	7.22017	5.05657	8.52119	61.2709	56.2667	46.6551
MN12-L-D3(BJ)	mGGA	2012	N/A	46.48	56.1	35.91		60.1682	93.9407	18.3253	61.7381	66.3428	41.2709	69.0717	41.7848	71.126	38.9027	54.4535	6.77942	54.8416	60.5415	51.8321	8.90295	3.62584	7.32453	61.9037	56.5975	46.7053
MN12-SX	RSH-mGGA	2012	25	36.2	39.58	32.47		55.6676	75.671	45.7487	39.4602	50.9098	22.5556	37.743	23.9694	38.4815	20.1507	25.0139	13.284	41.0031	58.7371	47.2888	1.25148	20.7117	29.5803	48.7033	40.1631	24.0063
MN12-SX-D3(BJ)	RSH-mGGA	2012	25	36.18	39.74	32.27		55.7767	75.8048	45.8321	39.5269	50.9739	22.7028	37.9725	24.049	38.6353	20.3996	25.4766	13.284	41.0031	58.7371	47.2888	0.559004	19.1226	28.2515	49.5311	40.7109	24.2384
MN15	GH-mGGA	2015	44	26.77	30.52	22.65		55.1838	49.8561	49.3559	52.1792	49.6692	16.0173	13.4439	17.5827	15.5912	11.7705	5.10345	1.20179	41.6268	34.3237	38.8631	1.98069	11.6689	35.5098	33.2264	23.616	4.45331
MN15-L	mGGA	2015	N/A	11.9	17.93	5.26		34.0237	17.7687	5.20486	5.63053	8.83534	14.5363	24.7652	13.2591	23.6725	17.1731	32.3504	0.387821	3.32809	4.88609	3.59517	4.10524	2.70112	10.398	3.42993	5.35971	14.4114
mPW91	GGA	1998	N/A	24.8	25.4	24.15		29.0523	45.4514	20.308	23.5288	22.2852	20.0937	28.684	22.1022	32.7183	16.3032	18.8417	3.08416	27.0072	34.4489	27.4602	18.6409	12.9641	5.24779	42.0317	40.2493	30.3991
MS0	mGGA	2012	N/A	33.15	36.82	29.1		42.7168	83.9011	3.30627	41.7276	49.0524	22.365	43.0633	23.9552	45.7806	19.511	29.6888	9.52617	42.8434	50.5847	37.5997	10.0348	1.04477	13.0708	50.7015	45.9958	29.6283
MS0-D3(0)	mGGA	2012	N/A	33.42	36.89	29.62		42.7279	83.9158	3.32354	41.7315	49.056	22.5171	43.328	23.9616	45.6654	19.6417	29.8736	9.52617	42.8434	50.5847	37.5997	11.8886	1.11952	11.003	52.3342	47.9012	31.356
MS1	mGGA	2013	N/A	33.06	38.07	27.54		40.9912	78.9678	47.9132	39.0709	45.1938	20.5472	38.843	22.2148	41.6829	17.5303	25.8689	8.37317	40.8032	47.9718	36.1238	9.2315	1.45013	12.0803	47.664	43.1888	28.4828
MS1-D3(0)	mGGA	2013	N/A	33.45	38.23	28.18		41.0101	78.9912	47.9132	39.0514	45.1716	20.8286	39.3325	22.2296	41.679	17.8398	26.4519	8.37317	40.8032	47.9718	36.1238	11.8566	1.49435	9.30464	49.812	45.5653	30.5431
MS2	mGGA	2013	N/A	36.63	42.37	30.31		43.9569	83.3028	48.4421	42.7516	48.6255	24.724	45.314	26.3038	48.5064	21.7535	32.4292	8.19854	43.5018	51.2378	38.5358	12.3225	2.62825	7.4671	53.8626	49.823	35.4934
MS2-D3(0)	mGGA	2013	N/A	37.02	42.44	31.05		43.9641	83.3127	48.4553	42.7507	48.624	24.8842	45.5942	26.3052	48.449	21.8986	32.6457	8.19854	43.5018	51.2378	38.5358	14.243	4.86729	5.33396	55.5415	51.7815	37.2592
MS2h	GH-mGGA	2013	9	31.03	36.74	24.74		44.5669	81.853	42.5243	36.7304	42.074	19.2329	36.7079	20.8252	39.3735	16.5085	23.7482	7.40745	37.4781	42.5557	32.4062	4.7941	7.53301	24.1404	41.2209	35.3626	14.5442
MS2h-D3(0)	GH-mGGA	2013	9	31.19	36.79	25.04		44.574	81.8629	42.5374	36.7294	42.0725	19.3932	36.9881	20.8266	39.0718	16.6537	23.9647	7.40745	37.4781	42.5557	32.4062	6.71453	5.29395	22.0072	42.8998	37.3211	16.3099
MVS	mGGA	2015	N/A	12.06	15.38	8.41		38.7089	38.4441	40.3371	1.92427	2.52564	4.31864	9.00859	2.85983	5.67689	7.51121	17.8213	1.73744	1.17398	1.21498	0.792608	16.8007	16.5815	8.85618	12.3244	11.7719	12.8868
MVSh	GH-mGGA	2015	25	21.25	22.82	19.52		28.6933	38.8712	47.5866	0.74904	3.28676	15.154	25.9668	13.5254	23.7423	17.7645	35.6754	0.69643	1.01196	22.9356	25.9987	6.06662	21.3818	56.161	21.3006	13.4305	26.2022
N12	GGA	2012	N/A	32.79	37.73	27.37		50.5811	73.3828	25.08	30.9318	36.4686	27.6796	41.179	29.9538	44.1338	23.8996	31.6939	9.21842	30.8068	43.2264	31.1685	22.1294	13.2908	3.04498	49.6251	46.1627	24.9936
N12-D3(0)	GGA	2012	N/A	34.03	38.35	29.28		50.8742	73.7423	25.2207	31.0456	36.5705	28.3627	42.3095	30.2974	44.7998	24.8865	33.7268	9.21842	30.8068	43.2264	31.1685	27.5196	18.8678	2.39073	52.8239	49.1819	27.6446
N12-SX	RSH-GGA	2012	25	40.27	46.71	33.18		54.8308	90.2558	42.6528	35.8384	46.1273	33.7675	51.0831	35.9039	54.7239	30.3157	38.348	12.1202	52.7388	57.2663	44.1283	5.22666	11.9827	31.9895	53.1073	44.1586	19.0686
N12-SX-D3(BJ)	RSH-GGA	2012	25	40.59	47.22	33.3		55.1403	90.6348	42.8948	36.037	46.319	34.2514	51.8679	36.1341	55.222	31.0748	39.8006	12.1202	52.7388	57.2663	44.1283	9.54492	8.07517	28.7476	55.0959	45.5711	19.6754
OLYP	GGA	2001	N/A	12.94	13	12.87		19.4398	27.802	14.6404	13.6257	11.7261	9.09625	11.9411	11.8514	15.1748	5.40805	2.3386	1.99228	17.9965	22.4535	18.6198	8.27799	3.00382	8.44593	21.1592	20.2615	6.53785
OLYP-D3(0)	GGA	2001	N/A	14.81	14.68	14.96		20.3217	28.8894	15.3413	14.246	12.3347	10.7761	15.0377	12.5792	17.3839	7.54863	6.9701	1.99228	17.9965	22.4535	18.6198	17.3234	11.7464	0.435961	25.7499	23.9766	9.26723
OLYP-D3(BJ)	GGA	2001	N/A	15.55	15.68	15.41		21.1916	29.9391	16.0564	14.7855	12.8433	11.7402	16.4276	13.1996	18.3051	8.82651	9.13023	1.99228	17.9965	22.4535	18.6198	21.2258	15.2553	1.28539	25.4322	23.1636	6.67743
O3LYP	GH-GGA	2001	20	12.58	11.51	13.76		7.91131	20.42	40.8265	16.4008	14.6097	4.04217	2.78779	6.54915	5.59921	0.594853	6.82718	0.555711	19.4659	19.6757	18.7619	1.74597	12.1679	30.3783	14.1371	9.00145	11.7379
OPBE	GGA	2001	N/A	14.5	14.55	14.44		18.7365	23.85	16.1353	15.5324	32.7391	8.42231	11.6246	10.5938	14.88	4.83122	2.70676	19.6908	17.4983	18.8646	16.0955	12.0558	4.9135	9.84783	23.2671	19.8485	2.3431
oTPSS-D3(0)	mGGA	2010	N/A	26.88	27.05	26.7		28.1325	45.0601	45.41	23.604	32.599	16.7283	26.8124	18.6157	30.6156	13.403	16.5436	11.9408	26.3459	39.1551	25.9554	24.855	16.9779	5.4171	45.9577	42.466	27.9397
oTPSS-D3(BJ)	mGGA	2010	N/A	27.21	27.57	26.82		28.5595	45.5789	45.797	23.9364	32.9261	17.1299	27.4711	18.8711	31.1985	14.0497	17.7959	11.9408	26.3459	39.1551	25.9554	27.0029	18.2604	5.77069	46.0026	41.6014	26.143
PBE	GGA	1996	N/A	26.27	27.82	24.56		42.7851	58.5692	27.4263	22.862	20.7884	19.4034	27.6875	21.3301	31.5421	15.6556	17.9945	2.45123	25.9027	33.1015	26.4577	20.3006	15.0123	7.19797	42.6448	41.1499	31.3434
PBE-D2	GGA	1996	N/A	27.63	28.48	26.7		43.2454	59.1007	27.7282	23.1877	21.1132	20.1679	28.7162	21.7782	32.2747	16.5049	19.4102	2.45123	25.9027	33.1015	26.4577	24.0482	18.7461	10.4052	46.7241	44.912	34.2433
PBE-D3(0)	GGA	1996	N/A	27.11	28.05	26.06		42.899	58.7091	27.4969	22.9177	20.8407	19.7067	28.103	21.4589	31.8105	16.0048	18.6475	2.45123	25.9027	33.1015	26.4577	23.1136	18.0868	10.1927	44.6904	43.3157	33.3143
PBE-D3(BJ)	GGA	1996	N/A	27.31	28.38	26.13		43.1252	58.9844	27.6958	23.0817	21.0004	19.9696	28.5543	21.5888	32.1541	16.4421	19.5311	2.45123	25.9027	33.1015	26.4577	24.3631	18.8527	10.3761	44.7373	42.8454	32.2453
PBE-D3(CSO)	GGA	1996	N/A	27.38	28.56	26.09		43.2852	59.1735	27.7976	23.1952	21.1137	20.163	28.8001	21.688	32.2879	16.6808	20.0245	2.45123	25.9027	33.1015	26.4577	25.0775	19.3275	10.6864	44.2688	42.1572	31.4416
PBE-D3M(BJ)	GGA	1996	N/A	28.6	30.09	26.97		44.7818	60.9994	28.7811	24.2058	22.1015	21.3147	30.6751	22.5464	33.8071	17.3386	24.4314	2.45123	25.9027	33.1015	26.4577	30.5632	21.9089	11.9086	45.7451	41.7724	29.8794
PBE-D4	GGA	1996	N/A	27.99	28.85	27.04		43.5608	59.5067	28.0435	23.5251	21.4477	20.3359	29.1016	22.0219	32.7393	16.8917	20.1775	2.45173	25.9026	33.1015	26.4574	24.7674	19.4105	10.6059	47.457	45.6757	34.6131
PBE0	GH-GGA	1998	25	16.08	17.06	15.01		40.0626	57.542	34.1586	15.6915	12.6601	4.36334	3.59312	6.2164	5.4985	1.34899	6.51249	1.05678	17.5341	9.89216	10.8179	5.53849	21.0264	45.703	6.67233	1.93669	29.8983
PBE0-D2	GH-GGA	1998	25	15.78	17.52	13.85		40.6764	58.2506	33.7562	16.1258	13.0931	5.38265	5.0805	6.81391	6.47525	2.48149	4.62487	1.05678	17.5341	9.89216	10.8179	0.541628	16.0481	41.4266	12.1114	3.07952	26.0317
PBE0-D3(0)	GH-GGA	1998	25	15.64	17.18	13.94		40.2137	57.7268	34.0721	15.7652	12.7293	4.68025	4.10454	6.38346	5.81012	1.74516	5.73463	1.05678	17.5341	9.89216	10.8179	2.65423	17.9657	42.6996	8.6717	0.0760309	28.062
PBE0-D3(BJ)	GH-GGA	1998	25	15.66	17.26	13.89		40.368	57.9153	33.9171	15.8882	12.8499	4.86707	4.4338	6.4475	6.03384	2.07616	5.10227	1.05678	17.5341	9.89216	10.8179	1.57566	17.3241	42.6295	8.72196	0.311374	29.0343
PBE0-D3(CSO)	GH-GGA	1998	25	16.13	18.22	13.84		40.5466	58.1266	43.211	16.0139	12.9748	5.0983	4.75375	6.56278	6.22011	2.34099	4.54818	1.05678	17.5341	9.89216	10.8179	0.913801	16.8483	42.325	8.24642	0.959037	29.8005
PBE0-D3M(BJ)	GH-GGA	1998	25	19.66	18.54	20.89		41.2532	58.9861	43.6577	16.4854	13.437	5.68762	5.69066	6.96196	6.92435	2.6387	2.19728	1.05678	17.5341	34.0442	34.9699	1.86217	15.497	41.5128	33.1127	22.9714	6.3311
PBE0-D4	GH-GGA	1998	25	15.85	17.5	14.04		40.7303	58.3498	33.6256	16.263	13.2279	5.15455	4.79018	6.81076	6.52172	2.41384	4.64585	1.0573	17.5341	9.89248	10.818	1.37421	16.9455	42.4986	11.1724	2.28465	26.8083
PBEOP	GGA	1999	N/A	25.31	26.64	23.84		41.7745	57.9278	17.546	22.5267	22.6997	19.0676	27.1049	21.8423	30.981	15.2537	16.3657	4.33549	28.5173	38.305	29.069	11.3654	7.38632	7.4333	37.6379	38.1856	36.1558
PBEsol	GGA	2008	N/A	32.37	33.99	30.58		44.9275	57.2651	23.539	48.5043	45.5484	21.953	31.6693	23.1822	35.7366	18.3871	23.1467	2.07439	38.7064	34.0118	27.0249	29.5499	24.1087	12.0397	52.2091	49.9867	36.0956
PBEsol-D3(0)	GGA	2008	N/A	30.54	30.44	30.65		45.0341	58.7751	23.4228	26.9612	24.8827	22.1413	31.9852	23.3233	35.9407	18.6748	23.6579	2.92312	26.5942	33.7262	26.7371	32.487	27.1449	15.0524	53.4341	51.2075	37.2123
PBEsol-D3(BJ)	GGA	2008	N/A	30.54	30.48	30.61		45.0699	58.8198	23.4761	26.9975	24.9187	22.1542	32.0177	23.3179	35.9683	18.7393	23.7524	2.92312	26.5942	33.7262	26.7371	32.9769	27.3037	14.8729	53.4826	50.9351	36.5913
PKZB	mGGA	1999	N/A	20.66	22.18	18.98		40.2242	53.2056	16.0337	17.9215	16.5102	14.6047	21.7624	16.7224	25.1575	10.7084	11.1569	2.31101	22.6349	29.8616	23.967	11.3517	7.02916	2.62233	32.1526	31.771	26.1191
PW6B95	GH-mGGA	2005	28	22.21	20.39	24.21		46.1593	63.4634	32.0307	19.4065	20.2768	7.6169	8.45051	9.90951	11.0867	4.62098	1.27234	2.80667	21.0544	41.6383	39.2404	7.49688	23.8809	45.7174	33.9196	25.5097	0.873246
PW6B95-D2	GH-mGGA	2005	28	18.6	21.02	15.94		46.7731	64.172	31.6283	19.8407	20.7098	8.63622	10.58	10.4707	12.0634	5.75347	0.615291	2.80667	21.0544	16.6204	14.2224	2.50001	18.9026	41.441	14.3407	5.50794	22.0246
PW6B95-D3(0)	GH-mGGA	2005	28	22.07	20.52	23.77		46.26	63.587	31.9851	19.4407	20.3064	7.84694	9.47113	10.0267	11.3119	4.96555	0.561812	2.80667	21.0544	41.6383	39.2404	5.42743	21.7427	43.6264	35.2061	26.7472	0.239127
PW6B95-D3(BJ)	GH-mGGA	2005	28	22.04	20.57	23.66		46.3615	63.7104	31.8743	19.5362	20.4021	7.9265	9.58996	10.059	11.4035	5.09819	0.361001	2.80667	21.0544	41.6383	39.2404	4.72192	21.3658	43.6287	35.2139	26.444	0.451418
PW6B95-D3(CSO)	GH-mGGA	2005	28	24.12	31.47	16.04		46.3544	63.8768	31.7768	19.6341	20.499	67.5449	69.3217	10.1181	11.5968	5.32262	0.117427	2.80667	21.0544	16.6869	14.2889	4.20387	20.9018	43.3061	10.1054	1.27634	25.7312
PW91	GGA	1991	N/A	27.5	29.23	25.59		43.5823	60.2413	28.5454	23.9726	22.4143	20.6597	29.4574	22.5375	33.4123	16.8781	19.7841	2.84233	26.6888	34.5968	27.5684	20.9042	15.5189	7.49597	44.5146	42.995	32.8091
PWB6K	GH-mGGA	2005	46	28.85	28.11	29.66		47.316	62.2536	37.5282	62.1205	62.9484	2.83557	6.9203	0.196337	5.40579	5.27493	16.4287	2.65454	52.1955	39.0715	8.02601	19.7835	39.031	72.2467	23.8101	13.3067	26.5227
PWB6K-D3(0)	GH-mGGA	2005	46	28.67	28.01	29.39		47.3698	62.32	37.5071	62.1334	62.9583	2.6998	6.69551	0.130822	5.27948	5.06395	15.9871	2.65454	52.1955	39.0715	8.40545	18.4821	37.6903	70.9296	24.6163	14.0786	25.8185
PWB6K-D3(BJ)	GH-mGGA	2005	46	28.67	28.04	29.37		47.4029	62.3601	37.4608	62.1733	62.9991	2.7193	6.73618	0.131521	5.27867	5.08563	16.0777	2.65454	52.1955	39.0715	8.05155	18.2544	37.6662	71.0982	24.6327	13.9143	26.1811
PWPB95-D3(BJ)	DH	2011	46	36.85	31.35	42.9		116.809	26.5748	19.316	69.0973	53.1194	7.60619	7.88306	1.58861	3.8842	5.80236	33.186	104.795	7.42799	44.8621	41.5995	110.799	8.28449	17.0088	43.2313	32.1916	18.8072
PWPB95-D4	DH	2011	46	37.14	31.48	43.36		116.492	26.9578	19.5815	69.4082	52.808	7.92884	8.37799	1.28766	4.39326	5.56357	33.5061	104.795	7.42799	44.8621	41.5995	110.924	7.99272	16.941	44.6918	34.0372	20.3765
revPBE	GGA	1998	N/A	21.08	21.77	20.32		26.025	39.825	24.5833	19.9891	18.3669	16.3864	23.1587	18.7099	26.9846	12.5206	12.946	2.58255	26.5098	31.8071	25.6954	13.2224	7.6542	2.00275	34.7305	33.2387	25.76
revPBE-D2	GGA	1998	N/A	22.88	22.65	23.12		26.6316	40.5265	24.9857	20.4233	18.7998	17.4057	24.6461	19.3075	27.9614	13.6531	14.8336	2.58255	25.9467	31.8084	25.6954	18.2193	12.6326	6.28146	40.1696	38.2549	29.6266
revPBE-D3(0)	GGA	1998	N/A	22.84	22.66	23.04		26.4749	40.3789	24.8888	20.2618	18.6284	17.3361	24.8108	19.1746	28.0937	13.7502	15.5135	2.58255	25.9467	31.8071	25.6954	19.1459	13.7076	7.65879	38.4779	36.7251	28.6316
revPBE-D3(BJ)	GGA	1998	N/A	23.21	23.13	23.29		26.8434	40.8253	25.2404	20.5241	18.8824	17.7514	25.4883	19.3441	28.5121	14.3937	16.6626	2.58255	25.9467	31.8071	25.6954	21.4979	15.4904	8.41126	38.4236	36.0915	26.9432
revPBE-NL	GGA	1998	N/A	26.2	25.35	27.14		28.7619	44.7612	26.7882	22.4658	19.9085	19.6798	28.194	21.1743	31.7529	16.1131	19.2099	1.73497	25.221	32.4852	26.4158	24.3779	19.0539	11.9041	47.578	45.7472	36.8425
revPBE0	GH-GGA	1998	25	16.15	10.44	22.43		7.05372	24.1617	40.1825	13.5966	10.9433	2.15108	0.402806	2.9014	2.12546	1.01508	10.2666	0.701977	16.7602	33.6605	34.8379	10.7883	26.4754	49.5379	25.297	16.7442	9.53748
revPBE0-D3(0)	GH-GGA	1998	25	15.62	10.47	21.27		7.35234	24.5356	39.973	13.7779	11.1149	2.94251	1.77919	2.53783	2.98669	0.00494182	8.2008	0.701976	16.7602	33.6605	34.8379	5.61969	21.1042	44.4987	28.7218	20.0337	6.79151
revPBE0-D3(BJ)	GH-GGA	1998	25	15.53	10.64	20.91		7.74022	25.0079	39.6053	14.0699	11.4	3.35042	2.4297	2.34452	3.44452	0.63601	6.99712	0.701976	16.7602	33.6605	34.8379	3.50615	19.6146	43.934	28.3655	19.0509	8.68506
revPBE0-NL	GH-GGA	1998	25	18.9	17.08	20.89		40.0433	57.6408	34.3216	15.6001	12.2081	4.67234	4.3026	6.20557	5.7445	1.73557	5.42055	1.43741	17.1512	33.4322	34.7201	1.53863	16.9256	41.1037	35.3205	26.5942	0.710531
revTPSS	mGGA	2009	N/A	24.65	26.55	22.55		27.6179	47.8798	15.633	32.9106	31.357	18.919	29.3798	20.7213	32.9524	15.4872	19.1992	1.67505	34.6678	32.62	26.4969	14.8238	8.51142	1.22393	39.8221	37.6592	28.0261
revTPSSh	GH-mGGA	2010	10	18.76	20.44	16.91		17.1897	40.7989	27.6548	26.4522	24.3226	12.8722	19.543	14.6531	22.375	9.70088	9.26279	0.109487	19.7969	28.335	25.5004	4.38241	6.19413	20.1253	30.5906	25.4461	8.6381
RPBE	GGA	1999	N/A	21.09	22.68	19.35		39.8979	53.7046	15.7692	19.0022	17.2589	15.4998	21.8339	17.91	25.5008	11.6037	11.479	2.34899	24.293	31.0274	25.103	11.9758	6.62908	1.8468	33.0449	31.8825	25.3299
RPBE-D3(0)	GGA	1999	N/A	22.84	23.72	21.88		40.5284	54.4096	16.2309	19.4209	17.6697	16.5289	23.6523	18.4098	26.8621	12.8933	14.2858	2.34899	24.293	31.0274	25.103	17.7336	12.2732	7.02302	36.4852	34.8664	27.6937
RPBE-D3(BJ)	GGA	1999	N/A	24.2	25.74	22.51		42.2452	56.5372	17.5079	20.6292	18.8469	18.6264	26.7522	19.5532	28.8447	15.0874	18.5275	2.34899	24.293	31.0274	25.103	24.9335	18.2907	10.5508	34.5001	31.6845	22.3481
rPW86PBE	GGA	2009	N/A	26.78	28.72	24.65		42.9945	61.522	19.2934	24.4063	21.9168	21.2955	29.9351	23.6627	34.1126	17.38	19.4236	1.94905	29.0875	37.2298	29.5431	14.0641	9.51845	6.69349	41.4551	41.0186	35.9707
rPW86PBE-D3(0)	GGA	2009	N/A	27.71	29	26.28		43.129	61.6872	19.3731	24.4698	21.9761	21.6431	30.5104	23.8163	34.4264	17.7969	20.221	1.94905	29.0875	37.2298	29.5431	17.176	12.89	9.9794	43.6453	43.3014	38.0399
rPW86PBE-D3(BJ)	GGA	2009	N/A	27.9	29.3	26.36		43.3402	61.9446	19.5679	24.629	22.1316	21.8739	30.909	23.9256	34.7341	18.2014	21.0227	1.94905	29.0875	37.2298	29.5431	18.4491	13.6436	10.1151	43.7633	42.8794	36.9795
SCAN	mGGA	2015	N/A	22.63	21.29	24.11		22.6669	48.5119	1.85701	31.0284	34.4624	11.9669	23.4803	13.4651	26.0036	8.62235	12.1236	5.81861	31.4502	37.6286	27.826	15.8277	7.02734	11.4942	44.3628	40.5688	19.0876
SCAN-D3(0)	mGGA	2015	N/A	23.24	22.09	24.5		26.913	52.7698	1.90167	31.0709	34.5048	12.0114	23.5305	13.5136	26.069	8.63128	12.1006	5.81861	31.2723	37.63	27.826	16.8432	8.13849	10.3778	45.3608	41.6434	20.1295
SCAN-D3(BJ)	mGGA	2015	N/A	22.89	21.41	24.51		22.749	48.6124	1.92287	31.0805	34.5126	12.0899	23.6867	13.5294	26.1473	8.78105	12.4186	5.81861	31.2723	37.6286	27.826	17.1905	8.33644	10.3806	45.3772	41.4806	19.7502
SCAN-rVV10	mGGA	2015	N/A	24.78	22.92	26.82		24.0743	50.1957	2.8961	32.34	35.1436	13.5607	25.8597	14.6203	27.9771	10.3695	15.1265	5.20679	31.6645	37.7174	28.0737	21.9483	13.4153	5.66125	51.38	47.5696	25.5559
rSCAN	mGGA	2019	N/A	13.71	13.69	13.73		19.6853	35.5895	12.4054	14.2409	10.9443	8.51275	13.6087	10.1044	16.4908	5.33505	3.72786	0.442379	15.465	18.7802	14.2737	13.5614	6.72689	12.0298	27.6425	24.8068	3.52424
rSCAN-D4	mGGA	2019	N/A	14.27	14.01	14.56		19.9442	35.903	12.6123	14.4612	11.164	8.78689	14.0176	10.3323	16.8708	5.69439	4.32454	0.442344	15.4646	18.7805	14.2737	15.5812	8.71009	10.4077	29.8582	26.9095	5.13912
r2SCAN	mGGA	2020	N/A	13.36	13.14	13.61		19.1264	32.1162	9.18253	16.5838	13.5647	7.88364	13.1105	9.4325	15.6896	4.74283	3.06282	0.444304	17.9983	18.6147	13.9925	12.6069	5.69418	11.7477	26.7912	24.045	4.18317
r2SCAN-D4	mGGA	2020	N/A	13.84	13.4	14.33		19.3435	32.3785	9.35604	16.7681	13.7479	8.1097	13.448	9.62279	16.0064	5.03434	3.54341	0.444226	17.9985	18.6149	13.9926	14.3323	7.39775	10.3468	28.689	25.8584	5.58552
r++SCAN	mGGA	2020	N/A	15.28	15.59	14.92		19.8781	34.6576	11.1375	24.9549	21.852	8.68896	13.9566	10.1589	16.6376	5.5021	4.11607	0.354286	25.3287	18.6138	13.9331	14.3393	7.6682	11.1418	28.1865	25.4946	4.17593
r4SCAN	mGGA	2020	N/A	17.22	17.75	16.64		21.3567	41.5881	11.5458	20.4571	20.211	10.3785	19.5671	11.6073	22.3175	7.23248	8.96881	2.25097	19.1323	25.1491	17.3375	14.0648	6.07416	10.8562	32.534	29.5067	9.50088
SCAN0	GH-mGGA	2015	25	20.62	17.66	23.88		33.5506	62.6086	43.42	16.8619	17.0307	1.37516	3.55171	0.477612	2.92522	3.68992	8.73636	1.89976	47.3899	35.611	1.68618	7.0901	19.9352	55.9044	30.3095	23.8659	15.1569
SOGGA	GGA	2008	N/A	29.72	29.79	29.65		44.7199	58.1578	23.7533	25.7121	23.2972	21.6257	31.2539	22.7544	35.3431	18.0895	22.9561	2.49556	26.093	32.9957	26.4091	31.8506	26.0025	12.5326	52.9304	50.2194	34.9559
r2SCANh	GH-mGGA	2022	10	10.8	7.49	14.44		11.7391	29.9366	3.19423	8.76036	5.0472	2.85761	4.29047	4.16213	6.77902	0.121555	5.52161	1.60456	20.0113	17.3602	15.7627	2.79296	8.15463	31.5965	20.444	15.3604	11.2771
r2SCANh-D4	GH-mGGA	2022	10	10.93	7.65	14.54		11.9692	30.215	3.37822	8.95597	5.24177	3.09678	4.64627	4.36435	7.11399	0.191695	5.00482	1.60456	20.0113	17.3602	15.7627	4.63086	6.35265	30.118	22.4644	17.2774	9.79839
r2SCAN0	GH-mGGA	2022	25	17.27	17.44	17.09		1.77566	22.9848	3.74546	10.8284	6.74475	22.3594	6.66455	3.34729	5.47771	58.9845	48.9125	2.76298	12.3118	5.58565	6.94737	10.5489	24.3973	58.1679	0.871911	6.05473	43.2862
r2SCAN0-D4	GH-mGGA	2022	25	16.96	17.47	16.4		2.02668	23.2987	3.5575	11.0167	6.93312	22.0455	6.22542	3.09638	5.1016	59.361	49.4773	2.76287	12.312	5.58588	6.94755	8.60346	22.4411	56.5814	3.00593	4.03536	41.7628
SOGGA11-X	GH-GGA	2011	40.15	22.41	17.2	28.14		44.2687	59.9068	45.3365	2.03388	1.90725	2.45342	6.56553	0.279284	4.51251	5.11061	16.7816	1.76188	54.1407	40.1108	12.8474	19.3388	38.352	61.5797	24.6884	14.75	13.8761
SOGGA11-X-D3(BJ)	GH-GGA	2011	40.15	22.82	16.74	29.5		44.8733	60.6372	45.7846	2.42985	2.29313	1.50098	5.06999	0.15158	3.61483	3.72881	14.0915	1.76188	54.1407	40.1108	39.4537	13.3526	33.031	57.284	26.1581	15.3564	14.3996
SPW92	LDA	1992	N/A	37.12	36.01	38.34		48.9103	62.1567	28.8155	31.1317	30.0295	27.2642	39.6183	28.0528	44.0317	23.9178	32.2092	5.02973	28.9667	38.9258	29.6381	42.2325	37.8343	22.9757	65.9081	64.5248	47.4088
SVWN5	LDA	1980	N/A	38.91	39.52	38.25		48.9359	62.0358	28.8796	50.5204	49.3813	27.2471	39.5905	28.0254	43.9771	23.921	32.2002	4.98352	28.9065	38.8006	29.5686	42.2627	37.8209	22.7747	65.8524	64.4266	47.104
t-HCTH	mGGA	2002	N/A	9.42	8.42	10.53		15.3725	19.4115	11.9006	9.24266	5.63318	5.44912	5.50881	7.57808	7.61574	2.06009	2.83734	0.419573	12.0923	14.2679	12.8362	11.4841	7.08566	10.2012	17.7662	17.0085	2.13701
t-HCTHh	GH-mGGA	2002	15	15.59	15.92	15.22		13.0545	29.6347	40.3869	22.2458	21.4875	8.73776	10.1387	10.6309	12.64	5.45661	0.743298	1.38568	25.0681	24.5246	21.1798	2.26458	9.67409	25.6921	23.4372	17.4725	1.47659
TASK	mGGA	2019	N/A	17.02	19.07	14.77		1.62571	21.2377	6.6793	14.2424	12.5443	18.4076	30.7741	14.9432	27.1179	21.6788	40.5695	0.979986	1.90067	5.42757	2.88045	11.8036	14.3804	32.4928	19.9615	21.1825	36.6702
mTASK	mGGA	2021	N/A	28.36	28.76	27.92		13.7656	43.0767	34.0964	17.017	17.9316	24.1445	36.7938	20.0278	33.9862	27.3866	48.1346	3.18809	8.83489	7.20466	4.09965	36.254	39.2546	49.4196	40.8279	41.775	48.3855
TM	mGGA	2016	N/A	28	29.99	25.81		45.3533	70.1203	13.8098	25.5817	21.4586	20.975	33.272	22.5043	36.5099	17.547	22.7548	0.885013	27.2241	38.2235	32.432	15.4553	9.63684	1.93735	48.7831	47.0023	36.5259
regTM	mGGA	2020	N/A	30.07	35.11	24.53		29.7293	66.9624	11.416	42.9071	39.8349	25.6257	43.305	27.2493	46.0989	22.3718	30.6983	0.194243	33.2727	39.8503	32.1721	9.2572	2.83728	1.37343	45.9269	44.245	36.1969
rregTM	mGGA	2021	N/A	29.28	32.44	25.8		31.6059	67.0088	11.6051	30.3607	25.7838	25.3189	41.9858	26.8705	44.5162	22.0209	29.754	1.41686	36.6037	38.3776	32.2159	12.8704	6.25549	0.0206024	48.1321	46.0328	36.1219
TPSS	mGGA	2003	N/A	26.7	30.48	22.53		44.0314	64.6503	17.4917	33.2043	33.223	19.9176	30.5594	21.7676	34.0735	16.3842	20.0246	3.31897	27.2949	34.9025	27.7901	15.2536	8.26916	0.846328	40.9538	38.3537	28.3624
TPSS-D2	mGGA	2003	N/A	28.52	31.37	25.39		44.6452	65.3589	17.8941	33.6617	33.6822	20.9369	32.0468	22.3651	35.0503	17.5167	21.9122	3.3216	27.2949	34.9025	27.7901	20.2505	13.2475	5.1203	46.3929	43.37	32.229
TPSS-D3(0)	mGGA	2003	N/A	27.83	30.83	24.52		44.1604	64.8099	17.5616	33.2739	33.287	20.3582	31.3082	21.9206	34.4342	16.9461	21.1127	3.3216	27.2949	34.9025	27.7901	19.0668	12.428	4.85625	43.5682	41.1141	30.811
TPSS-D3(BJ)	mGGA	2003	N/A	28.05	31.22	24.56		44.4651	65.1803	17.8349	33.5065	33.5152	20.6457	31.7822	22.096	34.8477	17.4353	22.0789	3.3216	27.2949	34.9025	27.7901	20.6256	13.2916	4.99898	43.5911	40.4097	29.3736
TPSS-D3(CSO)	mGGA	2003	N/A	28.25	31.53	24.64		44.7259	65.4894	18.0073	33.6906	33.7014	20.9723	32.2249	22.2647	35.1093	17.8076	22.8426	3.3216	27.2949	34.9025	27.7901	21.8568	14.2287	5.65811	43.1769	39.717	28.4664
TPSSh	GH-mGGA	2003	10	22.9	26.67	18.76		40.7546	64.511	40.7789	26.695	26.1117	13.8394	20.7718	15.6604	23.4928	10.5802	10.1735	3.78761	28.8215	30.3579	26.5449	4.96565	6.24968	20.4698	31.6388	25.9953	8.76104
TPSSh-D2	GH-mGGA	2003	10	22.5	27.55	16.94		41.3684	65.2196	41.1813	27.1254	26.5408	14.8587	22.2592	16.2579	24.4696	11.7127	12.0611	1.69134	28.8215	25.1312	21.3182	9.96251	1.27131	16.1935	31.8511	25.7848	7.40087
TPSSh-D3(0)	GH-mGGA	2003	10	21.9	27.03	16.26		40.9206	64.715	40.8716	26.7643	26.1752	14.2741	21.4945	15.8535	23.8875	11.1283	11.2454	1.69134	28.8215	25.1312	21.3182	8.67559	2.26393	16.59	28.9088	23.3271	5.83299
TPSSh-D3(BJ)	GH-mGGA	2003	10	21.19	25.79	16.14		41.1594	65.006	41.0995	18.3761	17.7835	14.5152	21.9028	15.9666	24.2083	11.5683	12.0953	1.69134	28.8215	25.1312	21.3182	10.2019	1.37302	16.4294	29.0394	22.8144	4.56875
TPSSh-D4	GH-mGGA	2003	10	24.12	27.94	19.93		41.7059	65.6617	41.5389	27.5095	26.9214	14.9872	22.5173	16.5101	24.9698	12.1162	12.8874	3.78759	28.8217	30.3581	26.5447	10.5788	0.731239	16.1836	37.6952	31.6796	12.8714
VV10	GGA	2010	N/A	29.48	30.29	28.6		44.0743	63.0212	20.3018	25.602	22.5239	22.851	32.2784	24.8016	36.2854	19.0536	22.3844	1.48599	29.347	37.7651	30.1288	20.0048	15.6629	12.3296	48.591	48.1294	42.5416
rVV10	GGA	2013	N/A	29.25	30.14	28.27		43.9849	62.8907	20.1972	25.4868	22.3892	22.7202	32.0387	24.7132	36.0693	18.9447	22.1264	1.45759	29.282	37.5082	29.892	19.6286	15.3006	12.0472	47.9748	47.5559	42.047
wB97	RSH-GGA	2008	0 ⟶ 100	30.24	35.26	24.72		45.7641	63.9069	55.9807	62.5855	62.9647	9.00157	9.55305	58.6262	12.6324	6.19822	0.607254	2.12194	54.6414	42.9198	2.20745	6.34282	26.4608	49.6034	36.5824	24.9626	1.35127
wB97X	RSH-GGA	2008	15.7706 ⟶ 100	35.85	34.64	37.18		45.0423	63.2838	53.6483	61.1461	67.0587	6.99041	7.15099	59.9939	10.1548	4.15275	2.36955	127.226	53.0178	42.1736	2.08218	8.25445	27.5669	50.5714	34.0001	23.2989	3.65498
wB97X-D	RSH-GGA	2008	22.2036 ⟶ 100	29.35	34.42	23.77		45.5796	64.4996	49.7115	60.4384	62.7463	8.20103	10.3126	58.6576	13.0285	5.17067	0.32886	4.20012	52.0626	43.1898	0.892289	4.46757	22.7636	45.0391	37.4592	27.1008	0.539246
wB97X-D3	RSH-GGA	2013	19.5728 ⟶ 100	35.09	34.47	35.77		45.4142	64.155	52.2092	60.5093	63.4103	7.6406	9.23725	59.782	11.2138	4.68341	0.879033	122.842	52.0915	42.9219	1.52165	4.80678	23.8004	46.6167	36.2048	25.549	1.35549
wB97X-V	RSH-GGA	2014	16.7 ⟶ 100	36	35.38	36.69		46.2013	64.2204	54.8169	60.8834	68.4887	7.91253	9.40355	59.637	12.3213	5.17596	0.0969846	128.372	52.4973	43.4164	1.63026	4.51012	24.3014	45.3179	37.9712	26.8921	1.98418
wB97M-V	RSH-mGGA	2016	15 ⟶ 100	31.5	36.15	26.39		48.503	65.1551	54.3458	64.4927	65.8788	7.33143	10.0764	61.4939	13.5529	4.80967	1.96597	6.58066	56.1333	48.1966	0.917112	5.69897	26.149	43.9414	40.3037	29.5106	6.44717
wB97M(2)	DH	2018	62.194	41.98	46.74	36.74		37.3504	105.207	34.9681	87.9259	93.9076	9.81872	27.686	9.23537	34.0715	23.4413	50.5607	2.57429	23.8044	68.2404	57.6838	13.4488	3.53281	10.4193	73.652	60.809	53.2304
DSD-PBEP86-D3(BJ)	DH	2013	69	31.33	26.68	36.43		87.3285	54.473	8.85816	100.739	4.24179	20.7505	5.0203	2.74744	2.94873	1.07289	5.33423	3.12948	40.7994	54.1972	4.68985	2.45106	77.082	83.8192	55.4414	17.0765	25.6464
DSD-PBEPBE-D3(BJ)	DH	2013	69	33.07	33.06	33.09		86.4095	56.0353	16.8357	100.391	4.07846	18.99	3.97273	19.5868	24.6164	13.1828	19.567	49.0167	12.7013	54.0833	3.9163	54.6516	25.0641	32.1468	55.0548	18.2294	25.9907
PBE0-2	DH	2012	79.37	32.33	32.9	31.71		87.4985	47.0352	22.9208	95.4907	2.53163	41.0877	17.4092	8.97966	17.1143	5.85294	16.0136	8.74032	13.6204	60.6641	11.6061	0.108327	63.1666	69.9221	62.5183	10.11	16.6053
XYG3	DH	2009	80.33	33.1	14.4	53.66		8.6674	11.7193	9.86608	20.7358	20.2019	7.80034	19.676	9.51311	20.4761	9.29048	20.4867	2.24487	22.1035	48.4452	39.8365	38.8255	57.8283	84.8596	71.4704	75.6316	95.3806
XYGJ-OS	DH	2011	77.31	32.38	15.63	50.81		7.14503	25.2359	10.2422	19.5707	22.1445	9.3991	22.6223	9.95759	13.2219	10.471	21.9664	3.42668	45.206	48.5886	39.5501	26.5738	42.2896	77.4171	62.4584	66.4375	96.1554
wM05-D	RSH-mGGA	2012	36.9592 ⟶ 100	28.9	32.25	25.22		40.5901	50.5623	49.7494	53.4892	43.3053	2.36389	10.6218	70.3727	8.62162	5.26568	19.7632	7.69504	46.9043	30.9344	11.4055	17.0102	34.8226	57.2783	20.5659	10.8242	14.7417
wM06-D3	RSH-mGGA	2013	27.1519 ⟶ 100	37.26	34.9	39.86		45.3169	57.5555	52.8924	59.0619	82.324	1.72389	2.58675	68.4102	0.712333	1.09978	12.2013	140.201	52.703	39.3083	6.5463	17.5615	36.562	56.3743	25.6231	15.5075	8.25274
X3LYP	GH-GGA	2004	20	16.68	11.97	21.87		13.1873	12.8881	17.3154	20.5877	20.1275	8.45316	9.67355	10.6826	12.3772	5.1573	1.16905	5.47003	20.1846	39.9326	37.2579	3.24647	16.8316	32.9069	31.6116	25.5191	5.71116
HF-3c	LC	2013	100	48.52	47.53	49.61		7.14389	50.8077	11.2138	26.1787	188.847	31.4681	35.9519	39.4528	14.1764	71.4145	46.157	95.3593	23.1412	29.4148	7.44179	56.6605	63.1761	0.871394	58.9974	42.6489	118.384
PBEh-3c	LC	2015	42	23.71	19.43	28.42		0.115899	13.1217	5.97687	53.3329	41.4134	6.24744	63.6538	4.85305	9.98938	0.940181	14.1193	83.9165	1.88831	0.302393	4.14476	14.4928	32.9262	66.3269	7.26498	17.2529	55.6832
B97-3c	LC	2018	N/A	14.96	13.77	16.27		19.6506	26.6125	13.5329	13.6378	-	10.1504	13.5399	11.9206	15.7394	7.35789	5.58896	-	15.8209	19.7497	16.4632	20.5635	15.3877	0.48689	26.1682	24.5395	7.26401
PM6	SE	2007	N/A	36.39	43.68	28.37		48.2945	100.327	33.9825	20.1454	48.5721	55.9943	32.5362	29.0571	24.0746	47.896	39.5543	67.4738	19.5291	21.9565	17.5523	68.4576	25.7087	3.37698	34.3367	22.2765	3.02274
PM7	SE	2017	N/A	43.06	54.64	30.33		56.1558	71.0506	3.65076	63.8785	98.9722	51.5319	56.2003	45.3386	33.8219	50.2651	70.1781	60.2886	14.9855	15.9987	17.5533	58.7883	30.0961	14.1977	48.0137	29.4817	13.8768
GFN1-xTB	SE	2017	N/A	28.88	25.42	32.69		27.1925	65.5926	4.40183	11.1116	43.985	23.4439	32.3982	23.0157	13.3887	17.4195	17.6776	35.2999	6.49999	16.3	9.89999	42.8908	40.3883	69.5682	28.8583	26.8129	50.3946
GFN2-xTB	SE	2019	N/A	30.03	23.84	36.84		25.2178	63.2104	4.6077	9.86301	42.7705	22.6813	29.9146	22.9212	10.838	15.9116	14.3046	35.2999	6.49999	16.3	9.89998	44.3521	44.664	82.2832	31.1413	34.3873	63.6186

## Sheet: Signed-Errors
Global results for the Por21 Database: MUEs and Unsigned Errors for each datapoint.
def2-TZVP basis set for most functionals
GGA = Generalized gradient approximation; mGGA = meta-GGA; GH = global hybrid; DH = double-hybrid; EXX = exact exchange
The signed errors were calculated as Calc. – Ref.
Functional	Type	Year	EXX, %		Por21_1	Por21_2	Por21_3	Por21_4	Por21_5	Por21_6	Por21_7	Por21_8	Por21_9	Por21_10	Por21_11	Por21_12	Por21_13	Por21_14	Por21_15	Por21_16	Por21_17	Por21_18	Por21_19	Por21_20	Por21_21
					PorSS11_1	PorSS11_2	PorSS11_3	PorSS11_4	PorSS11_5	PorSS11_6	PorSS11_7	PorSS11_8	PorSS11_9	PorSS11_10	PorSS11_11	PorBE10_1	PorBE10_2	PorBE10_3	PorBE10_4	PorBE10_5	PorBE10_6	PorBE10_7	PorBE10_8	PorBE10_9	PorBE10_10
					MnP6 ⟶ MnP4	MnP6 ⟶ MnP2	CoP4 ⟶ CoP2	FeP5 ⟶ FeP3	FeP5 ⟶ FeP1	FePOH6 ⟶ FePOH4	FePOH6 ⟶ FePOH2	FePNH3OH6A ⟶ FePNH3OH4A	FePNH3OH6A ⟶ FePNH3OH2A	FePSH6A ⟶ FePSH4A	FePSH6A ⟶ FePSH2A	FeP3 ⟶ FeP1	FeP5 ⟶ FeP3	FePIm5 ⟶ FePIm1	FePIm5 ⟶ FePIm3	FeP3 + CO ⟶ FePCO	FeP3 + NO ⟶ FePNO	FeP3 + O2 ⟶ FePO2	FePIm5 + CO ⟶ FePImCO	FePIm5 + NO ⟶ FePImNO	FePIm5 + O2 ⟶ FePImO2
CASPT2 - REFERENCE					17.7	55.4999	0.899999	6.99999	39.8999	13.7	20.6	16	2.8	7.99999	4.19999	35.2999	6.49999	16.3	9.89998	-16	-31.6999	-9.89998	-19.4	-21.6	-9.89998
APF	GH-GGA	2012	41.1% B3PW91 and 58.9% PBE1PBE		-10.7285	-28.266	6.18637	-12.2661	-32.5876	-5.99372	-6.18777	-7.74453	-8.4092	-2.8008	4.11037	-22.5541	-11.9467	-16.1314	-12.3626	4.80692	19.7836	19.4236	-8.834	-0.731301	6.67353
APFD	GH-GGA	2012	41.1% B3PW91 and 58.9% PBE1PBE		-11.2849	-27.1684	7.74215	-11.1158	-8.38139	-2.18774	-3.38305	-4.4361	-5.02949	-0.405157	10.3978	-2.78692	-11.3719	-34.7662	-34.8752	-6.04997	7.99601	31.5611	-38.9389	-32.5914	-5.7309
B2PLYP	DH	2006	53		121.215	-24.452	2.36995	-18.4043	-15.7239	10.9084	-13.5512	-2.29016	-17.1292	-6.4331	2.02113	79.3378	21.8207	-44.5335	-2.93087	-46.0004	-19.8487	-15.3773	-47.0526	-34.0074	-25.4269
B2PLYP-D3(0)	DH	2006	53		121.089	-24.6058	2.42944	-18.4518	-15.7662	10.6247	-14.0202	-2.436	-17.4107	-6.85273	1.15713	79.3378	21.8207	-44.5335	-2.93087	-48.3543	-22.2774	-17.7455	-48.4752	-35.355	-26.6177
B2PLYP-D3(BJ)	DH	2006	53		120.915	-24.8173	2.60186	-18.598	-15.9113	10.4171	-14.3546	-2.51228	-17.6277	-7.15752	0.604699	79.3378	21.8207	-44.5335	-2.93087	-49.4406	-23.0005	-17.963	-48.3815	-34.9108	-25.672
B2PLYP-D4	DH	2006	53		120.669	-25.1119	2.80554	-18.8711	-16.188	10.252	-14.5488	-2.77484	-17.9714	-7.31408	0.468519	79.3378	21.8207	-44.5335	-2.93087	-49.2897	-23.0793	-17.8967	-50.5914	-37.3272	-27.8367
B3LYP	GH-GGA	1993	20		-14.6892	-34.1058	89.3181	-21.5703	-21.3351	-9.32576	-10.7238	-11.6581	-13.7297	-6.0049	-0.102316	-2.22672	-24.8177	-25.1239	-21.9712	5.95901	19.1078	33.8703	-16.7974	-10.7911	7.47128
B3LYP-D2	GH-GGA	1993	20		-15.3337	-34.8498	89.7407	-22.0263	-21.7897	-10.396	-12.2855	-12.2855	-14.7553	-7.19402	-2.08433	-2.22672	-24.8177	-25.1239	-21.9712	0.712303	13.8805	29.3802	-22.5085	-16.0581	3.41138
B3LYP-D3(0)	GH-GGA	1993	20		-14.9147	-34.3824	89.4365	-21.6666	-21.4232	-9.86882	-11.6207	-11.9205	-14.2439	-6.72797	-1.55596	-2.22672	-24.8177	-25.1239	-21.9712	1.52202	14.4258	29.3022	-19.6214	-13.5784	4.98366
B3LYP-D3(BJ)	GH-GGA	1993	20		-15.2985	-34.8481	89.7943	-21.963	-21.7143	-10.3387	-12.4091	-12.1157	-14.7911	-7.46726	-2.98241	-2.22672	-24.8177	-25.1239	-21.9712	-0.777812	12.8603	28.7486	-19.5252	-12.7384	6.83544
B3LYP-D3M(BJ)	GH-GGA	1993	20		-15.1125	-34.6306	89.6674	-21.8574	-21.6151	-10.1241	-12.0432	-12.0889	-14.7419	-7.12485	-2.65187	-2.22672	-24.8177	-25.1239	-21.9712	0.480231	13.7777	28.8503	-19.1849	-12.8604	5.976
B3LYP-D3(CSO)	GH-GGA	1993	20		-15.4404	-35.0133	89.8758	-22.0713	-21.8242	-10.4665	-12.5253	-12.1958	-14.8501	-7.54442	-3.15008	-2.22672	-24.8177	-25.1239	-21.9712	-1.17686	12.6686	28.6696	-19.1952	-12.3982	7.36558
B3LYP-D4	GH-GGA	1993	20		-15.9194	-35.5924	90.2972	-22.6235	-22.3817	-10.822	-12.9954	-12.7609	-15.641	-8.01393	-3.68253	-2.22708	-24.8176	-25.124	-21.9714	-0.79577	12.508	28.8261	-24.0643	-17.5558	2.66292
B3LYP-NL	GH-GGA	1993	20		-16.6713	-36.4984	90.8098	-23.0328	-22.3569	-11.4306	-13.8436	-13.2217	-16.7203	-8.284	-4.14875	-1.80824	-24.926	-25.2555	-22.2036	-2.20634	10.6286	26.282	-25.7286	-19.6508	-0.56266
B3LYP*	GH-GGA	2001	15		5.62592	13.5234	25.1112	-10.8994	2.85773	-45.968	14.6809	-52.071	-6.11251	-39.6927	11.8729	12.1083	32.7222	61.219	36.9125	-0.368952	22.8289	175.918	46.7478	62.0825	243.124
B3LYP*-D3(0)	GH-GGA	2001	15		5.42467	13.2779	25.2036	-10.9613	2.80502	-46.6455	-4.01796	-52.3079	-6.69879	-40.5648	10.1177	15.3469	29.4835	61.219	36.9125	-2.09983	20.7838	174.141	43.3775	58.7024	240.254
B3LYP*-D3(BJ)	GH-GGA	2001	15		5.02601	12.7931	25.5937	-11.2919	2.47999	-46.8989	-4.54445	-52.5219	-7.31649	-40.7037	9.93719	15.3469	29.4835	61.219	36.9125	-2.12715	20.9376	174.97	43.0221	58.5011	240.72
B3P86	GH-GGA	1993	20		-14.9194	-33.6554	90.9312	-21.4271	-19.751	-10.1013	-12.4999	-11.8923	-14.9649	-6.83832	-2.14667	-0.573923	-23.2838	-22.3967	-20.6084	1.16989	14.8482	33.9686	-20.2559	-12.8952	9.20124
B3PW91	GH-GGA	1993	20		-12.6135	-30.2475	90.3016	-19.1497	-17.5031	-8.08321	-9.40839	-9.99631	-11.7798	-4.82493	1.02376	-0.425996	-21.2976	-20.1747	-19.0852	3.08481	17.3701	37.9244	-16.481	-8.65505	15.0771
B3PW91-D2	GH-GGA	1993	20		-13.2273	-30.9562	90.7041	-19.9591	-17.9361	-9.10253	-10.8958	-10.5938	-12.7566	-5.95743	-0.863868	-0.425996	-21.2976	-20.1747	-19.0852	-1.91206	12.3918	33.6443	-21.9201	-13.6713	11.2105
B3PW91-D3(0)	GH-GGA	1993	20		-12.8144	-30.4954	90.4033	-19.2219	-17.5665	-8.69909	-10.4507	-10.2383	-12.3126	-5.64878	-0.614216	-0.425996	-21.2976	-20.1747	-19.0852	-1.91746	12.0027	32.7374	-19.6911	-11.9322	12.1932
B3PW91-D3(BJ)	GH-GGA	1993	20		-13.2225	-30.9911	90.7801	-19.541	-17.8805	-9.10641	-11.1167	-10.4544	-12.8506	-6.33073	-1.93406	-0.425996	-21.2976	-20.1747	-19.0852	-4.14191	10.6761	32.4132	-19.6189	-10.9472	14.1894
B97	GH-GGA	1997	19.43		-11.8108	-29.6106	89.8556	-20.4511	-20.7552	-6.7878	-7.52718	-8.97009	-9.96155	-3.55051	2.92441	-2.28922	-24.3882	-23.7124	-20.3873	4.76418	18.3874	33.4567	-16.862	-10.1954	8.14745
B97-D	GGA	2006	N/A		-18.0474	-22.8482	12.023	-11.3504	-8.23023	-8.63343	-10.0941	-10.6022	-12.2338	-5.31868	-1.37902	-0.488994	-15.2628	-19.3568	-16.3431	-13.7833	-10.2706	1.28171	-25.5971	-25.3153	-11.4666
B97-D2	GH-GGA	2006	19.43		-12.4246	-30.3192	90.258	-20.8853	-21.1881	-7.80711	-9.01455	-9.5676	-10.9383	-4.683	1.03678	-2.28922	-24.3882	-23.7124	-20.3873	-0.232683	13.409	29.1798	-22.3056	-15.2116	4.28088
B97-D3(0)	GGA	2006	N/A		-12.0144	-29.8585	89.948	-20.513	-20.8079	-7.46533	-8.69493	-9.20698	-10.5478	-4.42259	1.16924	-2.28922	-24.3882	-23.7124	-20.3873	-0.205334	13.1036	28.4386	-20.2369	-13.5755	5.27716
B97-D3(BJ)	GGA	2006	N/A		-12.3861	-30.3163	90.3381	-20.8436	-21.1329	-7.71867	-9.22143	-9.42099	-11.1655	-4.5615	0.988716	-2.28922	-24.3882	-23.7124	-20.3873	-0.232653	13.2574	29.2749	-20.5923	-13.7767	5.74348
B97-K	GH-GGA	2004	42		-49.4341	-76.5311	94.297	-64.1609	-71.9021	-10.3173	-15.1146	-13.5344	-18.3393	-7.49613	-2.21875	-9.55953	-58.362	-51.5336	-5.48231	18.1454	36.7148	50.8214	-30.8755	-21.8608	-2.07372
B98	GH-GGA	2004	21.9847		-11.2807	-29.1908	6.43323	-9.71774	-29.2851	-6.0941	-6.85661	-8.16264	-8.86263	-2.99228	3.83571	-21.9807	-13.7544	-18.9534	-13.6615	6.57562	19.1973	16.398	-9.63979	-2.76989	0.126602
B97-1	GH-GGA	1998	21		-12.5174	-31.3632	90.2324	-21.1752	-21.6528	-7.12424	-8.67485	-9.21784	-10.477	-3.96979	2.30941	-2.43364	-24.9473	-23.9594	-20.374	4.56369	18.6606	33.9736	-17.7467	-10.8351	7.89287
B97-1-D2	GH-GGA	1998	21		-13.1312	-32.0718	90.6348	-21.6095	-22.0857	-8.14355	-10.1622	-9.81535	-11.4538	-5.10228	0.421784	-2.43364	-24.9473	-23.9594	-20.374	-0.433171	13.6823	29.6973	-23.1858	-15.8513	4.02632
B97-2	GH-GGA	2001	21		-7.40521	-21.5753	91.0908	-15.9557	-15.4205	-2.47517	-0.181524	-4.66575	-2.50417	0.677627	9.34931	-1.43785	-18.528	-16.1948	-14.8704	5.89917	20.8053	42.2637	-9.24198	-1.46829	23.7455
B97-2-D2	GH-GGA	2001	21		-8.019	-22.2839	91.4933	-16.39	-15.8535	-3.49448	-2.2193	-5.26325	-3.48092	-0.454866	7.46168	-1.43785	-18.528	-16.1948	-14.8704	0.90602	15.827	37.9873	-14.6811	-6.4845	19.8789
B97-3	GH-GGA	2005	26.9288		-9.1945	-26.5067	91.6161	-17.1835	-17.1966	-3.32147	-2.11534	-5.88591	-4.701	-0.412152	8.53381	-2.00126	-49.5212	-38.7773	-36.8895	13.0565	28.9498	48.2697	-26.3371	-18.3747	5.03499
B97-3-D2	GH-GGA	2005	26.9288		-9.80829	-27.2154	92.0185	-17.6178	-17.6296	-4.34078	-3.60272	-6.48342	-5.67775	-1.54464	6.64618	-2.00126	-49.5212	-38.7773	-36.8895	8.05966	23.9714	43.9934	-31.7762	-23.3909	1.16841
B97M-V	mGGA	2015	N/A		-11.1893	-35.3931	51.1666	-28.5433	-29.1269	-8.91867	-17.9521	-10.8234	-21.0179	-6.16145	-6.5232	-2.88719	-29.5408	-31.9038	-24.6915	-5.06714	1.61866	14.6725	-32.95	-31.2545	-14.0883
B97M-rV	mGGA	2017	N/A		-11.2175	-35.4205	49.8439	-28.5844	-29.0918	-8.94646	-17.9805	-10.8408	-21.0382	-6.19636	-6.57352	-2.82391	-29.5569	-31.8756	-24.6898	-5.226	1.43729	14.4889	-33.1287	-31.4573	-14.2961
BLOC	mGGA	2013	N/A		-28.5634	-50.2996	15.5688	-32.1373	-32.8635	-17.9923	-28.5003	-19.9894	-31.8133	-14.636	-17.9296	-3.69759	-34.0546	-32.9497	-26.2747	-15.2353	-7.3189	1.85738	-39.641	-36.2527	-24.2795
BLOC-D3(0)	mGGA	2013	N/A		-28.6506	-50.4084	16.152	-32.1484	-32.869	-18.43	-29.2526	-20.0904	-32.1173	-15.2018	-19.0384	-3.69759	-34.0546	-32.9497	-26.2747	-19.0712	-11.5308	-2.16344	-42.3436	-39.1511	-26.8047
BLYP	GGA	1988	N/A		-42.5156	-60.032	18.7643	-23.4002	-22.5086	-20.0555	-28.2343	-22.6629	-32.2042	-16.1847	-17.5238	-3.36025	-28.7429	-38.3306	-29.6449	-10.7159	-6.45641	-5.70163	-37.9755	-38.2363	-35.2609
BLYP-D2	GGA	1988	N/A		-43.2521	-60.8824	19.2472	-23.9213	-25.9497	-21.2786	-30.0192	-23.3799	-33.3763	-17.5437	-19.7889	-3.36025	-28.7429	-38.3306	-29.6449	-16.7121	-12.4304	-10.8332	-44.5024	-44.2557	-39.9008
BLYP-D3(0)	GGA	1988	N/A		-42.6823	-60.2387	18.8321	-23.4331	-25.4533	-20.7216	-29.3728	-22.8629	-32.7147	-17.0933	-19.3545	-3.36025	-28.7429	-38.3306	-29.6449	-16.1102	-12.264	-11.2622	-41.4867	-41.8585	-38.3826
BLYP-D3(BJ)	GGA	1988	N/A		-43.2504	-60.9279	19.3403	-23.8732	-25.8866	-21.2836	-30.2871	-23.2167	-33.5001	-17.9606	-21.0307	-3.36025	-28.7429	-38.3306	-29.6449	-18.7764	-13.9389	-11.8314	-41.2283	-40.5537	-36.0014
BLYP-NL	GGA	1988	N/A		-44.5175	-62.8233	19.238	-25.637	-27.6969	-22.9118	-32.5521	-24.7819	-36.3153	-19.287	-22.9687	-2.54437	-29.2049	-38.7518	-30.1297	-20.6801	-16.7285	-14.67	-49.3419	-49.4108	-45.198
BLYP-D3M(BJ)	GGA	1988	N/A		-43.0092	-60.6453	19.178	-23.7347	-25.756	-21.0511	-29.8952	-23.1648	-33.4334	-17.5926	-20.7191	-4.39644	-28.7429	-38.3306	-29.6449	-17.3737	-12.9515	-11.7837	-40.7873	-40.5123	-36.9732
BLYP-D3(CSO)	GGA	1988	N/A		-43.4369	-61.145	19.4484	-24.0149	-26.0303	-21.4545	-30.4436	-23.3223	-33.5783	-18.0745	-21.2628	-3.36025	-28.7429	-38.3306	-29.6449	-19.4498	-14.3344	-12.0623	-40.8974	-40.0147	-35.3717
BLYP-D4	GGA	1988	N/A		-44.1806	-62.0433	20.0898	-24.8251	-23.9253	-22.0914	-31.3425	-24.1604	-34.8176	-18.8617	-22.3155	-3.36025	-28.7429	-38.3306	-29.6448	-19.0536	-14.6583	-11.8648	-46.9324	-46.6093	-41.1101
BMK	GH-mGGA	2004	42		-45.1914	-66.3311	45.1604	-17.3087	-15.7554	-9.38665	-10.3281	-11.7153	-13.1879	-42.9823	-35.3504	-0.163742	-54.8496	-40.7456	5.29924	19.957	35.9019	53.973	-26.4045	-18.368	4.09206
BMK-D2	GH-mGGA	2004	42		-45.8052	-67.0397	45.5628	-61.6016	-60.047	-10.406	-11.8155	-12.3128	-14.1646	-44.1148	-37.238	-0.163742	-54.8496	-40.7456	5.30696	14.9601	30.9236	49.6966	-31.8457	-23.3842	0.225492
BMK-D3(0)	GH-mGGA	2004	42		-45.4019	-66.5906	45.2454	-61.2283	-59.6644	-9.96582	-11.3088	-11.9818	-13.728	-43.8595	-37.1946	-0.163742	-54.8496	-40.7456	5.3015	15.8174	31.6573	49.8518	-28.5785	-20.3298	2.42314
BMK-D3(BJ)	GH-mGGA	2004	42		-45.6822	-66.9284	45.5317	-61.4842	-59.9212	-10.1679	-11.567	-12.0684	-13.9346	-44.2043	-37.7173	-0.163742	-54.8496	-40.7456	5.30521	14.1863	30.7791	49.7888	-28.1589	-19.2683	4.27173
BOP	GGA	1999	N/A		-41.7623	-58.2612	16.3272	-22.6878	-23.9336	-19.156	-27.314	-22.0376	-31.4419	-15.2738	-16.3964	-5.20026	-28.7266	-39.1373	-29.6908	-8.84105	-4.10195	-3.87789	-35.4621	-35.3189	-32.9135
BOP-D3(0)	GGA	1999	N/A		-42.2947	-58.9144	16.6522	-22.9707	-24.2007	-20.3448	-29.3679	-22.6071	-32.7517	-16.8685	-19.7179	-5.20026	-28.7266	-39.1373	-29.6908	-16.4811	-11.9378	-11.2674	-40.1033	-39.6267	-36.4786
BOP-D3(BJ)	GGA	1999	N/A		-43.0333	-59.8098	17.3329	-23.5149	-25.6121	-21.2104	-30.7821	-23.0096	-33.7246	-18.1067	-22.0338	-5.20026	-28.7266	-39.1373	-29.6908	-20.4826	-15.0058	-12.7211	-39.734	-38.2891	-33.5443
BP86	GGA	1988	N/A		-43.6167	-61.0709	17.6842	-26.6789	-25.5617	-21.3157	-30.6085	-23.2856	-34.6787	-17.5323	-20.7013	-3.29946	-27.8274	-36.0635	-28.5021	-18.565	-13.4132	-7.56972	-43.2354	-41.866	-34.1486
BP86-D2	GGA	1988	N/A		-44.2612	-61.8149	18.1068	-27.1349	-26.0164	-22.386	-32.1703	-23.913	-35.7043	-18.7215	-22.6833	-3.29946	-27.8274	-36.0635	-28.5021	-23.8117	-18.6404	-12.0599	-48.9464	-47.133	-38.2104
BP86-D3(0)	GGA	1988	N/A		-43.792	-61.288	17.7673	-26.7301	-25.6042	-21.9344	-31.6636	-23.4971	-35.1823	-18.3688	-22.3674	-3.29946	-27.8274	-36.0635	-28.5021	-23.6312	-18.8767	-12.8228	-46.522	-45.2624	-37.1131
BP86-D3(BJ)	GGA	1988	N/A		-44.1909	-61.7724	18.1336	-27.0477	-25.9176	-22.2707	-32.1864	-23.714	-35.6588	-18.9787	-23.5267	-3.29946	-27.8274	-36.0635	-28.5021	-25.6901	-19.9429	-12.9471	-46.2441	-43.9829	-34.8973
BP86-D3(CSO)	GGA	1988	N/A		-44.4287	-62.0518	18.2871	-27.2205	-26.0905	-22.5487	-32.5556	-23.8668	-35.8897	-19.1963	-23.9953	-3.29946	-27.8274	-36.0635	-28.5021	-26.2716	-20.3662	-13.1847	-45.8204	-43.4442	-34.258
BP86-D3M(BJ)	GGA	1988	N/A		-43.8591	-61.3688	17.8094	-26.7777	-25.6511	-21.9414	-31.6512	-23.5727	-35.2577	-18.3703	-22.3849	-3.29946	-27.8274	-36.0635	-28.5021	-23.5785	-18.7211	-12.7342	-46.3859	-44.9906	-36.9212
BPBE	GGA	1996	N/A		-42.6402	-58.5668	20.9684	-24.5838	-23.5202	-19.4291	-27.7664	-21.4903	-31.9221	-15.6376	-17.9598	-3.24391	-27.5481	-34.3776	-27.5931	-17.3744	-11.3266	-3.30025	-40.5796	-38.3701	-28.3131
BPBE-D3(0)	GGA	1996	N/A		-42.8428	-58.8177	21.0497	-24.626	-23.5508	-20.2002	-29.0824	-21.7352	-32.5268	-16.7027	-20.0888	-3.24391	-27.5481	-33.8919	-27.1074	-23.4789	-17.8601	-9.56053	-43.9766	-41.8379	-31.2208
BPBE-D3(BJ)	GGA	1996	N/A		-43.3685	-59.4567	21.5421	-25.0512	-23.9708	-20.6606	-29.8281	-22.039	-33.2121	-17.4632	-21.5149	-3.24391	-27.5481	-33.7984	-27.014	-26.1503	-19.4488	-9.98416	-43.8485	-40.6002	-28.834
CAM-B3LYP	RSH-GGA	2004	19 ⟶ 65		-46.1416	-65.0728	93.8266	-20.6894	-20.284	-8.37542	-9.70753	-10.5851	-12.7324	-37.7667	-32.6679	-1.57509	-52.3194	-41.7471	1.71612	9.37253	26.7175	48.9963	-32.9078	-23.8481	2.27242
CAM-B3LYP-D3(0)	RSH-GGA	2004	19 ⟶ 65		-46.3112	-65.2803	93.913	-20.7613	-20.3497	-8.72827	-10.2827	-10.7761	-13.0906	-38.2702	8.91846	-1.5751	-52.3194	-41.7471	1.79376	6.26369	23.4926	45.8411	-34.9035	-25.7729	0.54459
CAM-B3LYP-D3(BJ)	RSH-GGA	2004	19 ⟶ 65		-46.4364	-65.4337	94.0586	-20.8789	-20.4668	-8.84465	-10.4769	-10.8063	-13.2224	-38.4818	8.57044	-1.57509	-52.3194	-41.7471	1.71919	5.28094	22.9707	45.8828	-34.9272	-25.3618	1.5285
GAM	GGA	2015	N/A		-7.41207	-4.1689	7.96496	-1.40774	9.32434	2.31392	8.7778	-0.00262449	6.25793	6.12652	16.6832	5.56173	-5.23821	-2.08514	-6.15606	-5.83332	-3.84671	17.6563	-5.68834	-5.8947	17.2088
HCTH/93	GGA	1998	N/A		-15.4381	-18.8435	12.1129	-11.482	-7.57961	-4.70616	-4.5011	-7.4264	-7.37484	-1.22165	4.52555	-0.280957	-13.1475	-15.4653	-13.7159	-6.52665	-2.49486	12.5002	-13.9629	-13.7158	3.3948
HCTH/120	GGA	2000	N/A		-15.3959	-19.208	10.4023	-8.211	-2.69082	-4.41985	-3.55591	-6.89884	-6.01052	-0.990667	5.15861	1.0313	-11.9559	-13.9895	-12.815	-9.37135	-6.27352	8.34738	-16.3858	-16.9047	-0.366556
HCTH/120-D3(0)	GGA	2000	N/A		-15.5599	-19.4095	10.494	-8.28314	-2.7572	-4.85227	-4.27528	-7.0896	-6.40196	-1.53499	4.0952	1.0313	-11.9559	-13.9895	-12.815	-13.067	-10.2472	4.48023	-18.8775	-19.4622	-2.66422
HCTH/120-D3(BJ)	GGA	2000	N/A		-16.0054	-19.9487	10.8767	-8.6075	-3.07452	-5.40927	-5.19427	-7.35625	-7.05709	-2.36034	2.46158	1.0313	-11.9559	67.3663	-12.815	-15.4284	-11.915	3.74826	-18.6789	-18.5222	-0.79681
HCTH/147	GGA	2000	N/A		-15.7436	-18.7956	11.3134	-8.91813	-4.0207	-4.90842	-4.4742	-7.40516	-7.06108	-1.4743	4.26181	0.430824	-12.4688	-14.6884	-13.2262	-9.66034	-6.22191	8.68333	-16.7679	-16.9782	-0.103166
HCTH/407	GGA	2001	N/A		-13.8155	-15.7433	12.6178	-8.66732	-3.00587	-4.2207	-3.15521	-6.79496	-6.05139	-0.638318	5.57902	1.24566	-12.3417	-13.2325	-12.8031	-8.43737	-4.9479	12.3084	-14.7737	-14.9768	4.33259
HF	HF	1930	100		-30.0818	-39.8963	60.5639	-53.8839	-28.8098	48.9433	71.7716	95.1269	74.2266	51.5501	87.1761	24.0313	-47.5155	-2.66175	16.8662	90.4694	82.8948	152.053	48.5314	33.756	113.985
HF-D3(0)	HF	1930	100		-30.2632	-40.1226	-23.8242	-72.7643	-47.6825	48.3226	70.7161	94.8991	73.7093	50.7151	85.5144	24.0306	-47.5145	-2.66141	16.8697	85.4132	77.4528	146.808	45.273	30.4088	111.052
HF-D3(BJ)	HF	1930	100		-32.8006	-43.1924	-21.7943	-74.5402	-49.4023	45.3352	65.9286	93.1658	70.0708	47.5507	79.4282	24.0306	-47.5145	-2.66141	16.8697	76.3661	69.5807	142.435	46.9827	33.5661	117.361
HF-NL	HF	1930	100		-31.6834	-42.0435	-21.2966	-73.1307	-48.0595	181.706	67.3808	92.4259	70.2738	48.5493	82.1672	24.0281	-46.8876	-2.47516	16.8149	79.4049	72.1761	141.787	37.1857	23.3601	103.743
HFLYP	HF	1988	100		-46.3394	-62.8866	-9.73848	-78.7685	-66.9538	163.547	45.918	83.2623	47.4884	33.96	60.0525	10.5478	-54.6287	-22.251	11.1886	61.755	65.7591	130.852	14.1766	11.0706	88.7561
HFPW92	HF	1988	100		-47.3395	-63.4679	-11.8245	-81.5014	-70.4923	45.9026	47.5276	83.6262	48.6406	35.223	60.7831	9.7149	-57.3068	-24.6749	10.6969	69.9746	73.4519	136.754	20.3662	16.3873	92.9288
HISS	RSH-GGA	2008	60 in mid-range		-5.7388	-3.75754	-26.141	0.293919	-0.512838	-5.54824	-3.98557	-7.15109	-6.61575	11.7933	5.68418	-4.36453	-0.700538	-8.58678	1.01889	1.28262	19.6056	52.966	-0.359438	10.1385	48.1213
HSE-HJS	RSH-GGA	2008	25 ⟶ 100		-9.45768	-26.9707	90.1134	-7.82446	-4.66866	-4.59366	-3.7804	-6.21754	-5.60345	-1.43356	6.47882	1.18635	-17.6721	-14.0249	-14.9524	5.44258	20.6346	44.9053	-10.9601	-2.58816	24.9816
HSE-HJS-D3(0)	RSH-GGA	2008	25 ⟶ 100		-9.47191	-26.9895	90.1267	-7.82164	-4.66458	-4.79328	-4.12866	-6.22777	-5.70594	-1.63988	6.13149	1.18635	-17.6721	-14.0249	-14.9524	3.24286	18.104	42.4973	-12.7953	-4.69708	23.0976
HSE-HJS-D3(BJ)	RSH-GGA	2008	25 ⟶ 100		-9.70957	-27.2793	90.3123	-7.98596	-4.82446	-4.98416	-4.41876	-6.40744	-6.01737	-2.03197	5.34039	1.18635	-17.6721	-14.0249	-14.9524	1.75721	17.2672	42.0972	-12.8789	-4.04622	24.21
LC-wPBE08	RSH-GGA	2009	0 ⟶ 100		-45.4288	-62.7082	96.9511	-13.8756	-12.3045	63.287	-8.54726	55.5173	-10.3175	-5.38644	1.05896	0.0179616	-47.9487	-34.647	3.68719	9.82942	30.1738	65.5353	-28.6131	-16.1844	22.6506
LC-wPBE08-D3(0)	RSH-GGA	2009	0 ⟶ 100		-14.5136	-31.8334	61.4823	-13.9536	-12.3761	62.9088	-9.16311	55.3139	-10.6988	-5.91686	-0.0180483	0.0179616	-47.9487	-34.647	3.63084	6.53292	26.7457	62.18	-30.7351	-18.237	20.807
LC-wPBE08-D3(BJ)	RSH-GGA	2009	0 ⟶ 100		-14.6751	-32.0308	61.6584	-14.0958	-12.5169	62.7274	-9.47275	55.2602	-10.9021	-6.22093	-0.556414	0.0179615	-47.9487	-34.647	3.52513	5.31739	26.0086	62.0825	-30.8068	-17.8482	21.847
LC-wPBE08-D3M(BJ)	RSH-GGA	2009	0 ⟶ 100		-14.5517	-31.8809	61.5169	-13.984	-12.4062	62.8677	-9.23532	55.2736	-10.7892	-5.98751	-0.205049	0.0179615	-47.9487	-34.647	3.58085	6.29588	26.5579	62.02	-30.7446	-18.1799	20.8841
LRC-wPBE	RSH-GGA	2008	0 ⟶ 100		-102.309	-120.553	96.7593	-70.4526	-70.4897	-13.9211	-18.7655	51.8485	-21.9167	-10.5817	-9.70311	-2.0782	-46.5456	-39.9174	-0.287967	-6.12634	11.6944	33.7121	-41.9562	-30.7918	-6.94738
LRC-wPBEh	RSH-GGA	2009	0 ⟶ 100		-93.2602	-110.709	94.1157	-74.013	-72.5985	-6.79124	-6.57454	58.307	-8.45233	-2.61829	3.19037	-0.55126	-46.6099	-35.7626	8.6227	3.70005	21.6239	47.688	-32.6605	-21.8277	7.08718
mBEEF	mGGA	2014	N/A		-19.872	-40.5241	46.4076	-28.7568	-38.2055	-10.7595	-21.5607	-12.5246	-23.9306	-7.56793	-10.3993	-11.871	-29.9186	-32.3208	-19.4696	-15.213	-5.54517	10.5932	-33.1007	-29.7729	-9.68324
M05	GH-mGGA	2005	28		-28.6672	-28.9511	82.5514	-6.46832	-4.79225	7.13615	18.0949	4.70389	15.9883	10.7099	26.1468	-0.63405	-35.3375	-25.1677	-27.5309	4.70622	15.3568	39.3731	-19.5007	-13.9302	12.1894
M05-D3(0)	GH-mGGA	2005	28		-28.7756	-29.0832	82.6128	-6.52163	-4.84246	6.95072	17.8031	4.5897	15.7867	10.4611	25.657	-0.63405	-35.3375	-25.1677	-27.5309	2.7422	13.3031	37.3506	-20.9184	-15.3413	10.8874
M05-2X	GH-mGGA	2005	56		-43.1353	-52.6268	65.2895	-57.0391	-46.2326	6.40988	18.5461	41.3789	17.0316	9.01549	27.3905	8.92181	-50.0364	-24.8835	14.3564	34.3642	49.3361	76.2517	-7.16666	0.355008	31.7622
M05-2X-D3(0)	GH-mGGA	2005	56		-43.1737	-52.673	65.3176	4.23332	15.04	6.39868	18.5443	41.3487	16.995	9.01358	27.4123	8.92181	-50.0364	-24.8835	14.3275	33.6377	48.564	75.4758	-7.89487	-0.41851	31.0075
M06	GH-mGGA	2006	27		-35.3222	-44.0305	43.7464	-11.486	-12.7348	2.83594	11.0136	1.37018	8.5531	6.42208	19.323	-3.62441	-12.615	-12.1343	-10.7013	0.925136	12.9725	34.3536	-9.32585	-2.46119	20.9114
M06-D2	GH-mGGA	2006	27		-35.936	-36.3214	89.6774	-11.9202	-13.1678	1.81663	9.52622	0.772676	7.57635	5.28959	17.4354	-3.62441	-12.615	-12.1343	-10.7013	-4.07173	7.99415	30.0773	-14.7649	-7.47739	17.0448
M06-D3(0)	GH-mGGA	2006	27		-35.3793	-35.6816	89.3196	-11.5283	-12.7771	2.79193	10.9642	1.32186	8.48797	6.41328	19.346	-3.62441	-12.615	-12.1343	-10.7013	-0.0868718	11.8657	33.2415	-10.3207	-3.53201	19.873
revM06	GH-mGGA	2019	40.41		2.73344	-3.88118	47.0481	-7.09126	-4.66562	4.94687	14.3572	52.1924	11.4992	-30.0077	-15.0618	0.876437	-45.1074	-39.5692	-42.2965	17.7785	34.1763	56.9622	-28.0104	-20.1671	7.57546
M06-L	mGGA	2006	N/A		-40.1737	-45.572	0.506504	-8.34765	-14.263	-1.06824	-1.96031	-3.0844	-5.15755	2.41802	8.22103	-8.79262	-8.76739	-17.3368	-9.86894	-13.419	-7.91262	10.2412	-20.0654	-18.1551	1.79685
M06-L-D2	mGGA	2006	N/A		-40.7875	-46.2807	0.908933	-8.7819	-14.6959	-2.08755	-3.44769	-3.68191	-6.1343	1.28552	6.3334	-8.79262	-8.76739	-17.3368	-9.86894	-18.4159	-12.891	5.9649	-25.5045	-23.1713	-2.06972
M06-L-D3(0)	mGGA	2006	N/A		-40.1806	-45.5805	0.510497	-8.34918	-14.2641	-1.05957	-1.93733	-3.08744	-5.15355	2.4302	8.25317	-8.79262	-8.76739	-17.3368	-9.86894	-13.7973	-8.31416	9.83147	-20.4484	-18.5705	1.37736
revM06-L	mGGA	2017	N/A		-13.3317	-18.3691	6.89502	-8.03781	-12.4118	-2.25268	-5.73387	-4.0486	-9.12302	0.919895	5.97492	-5.07602	-11.0011	-17.5471	-10.688	-4.97774	1.18585	15.2859	-17.0651	-15.1284	1.85203
M06-2X	GH-mGGA	2006	54		-42.3577	-48.508	97.23	-56.4226	-51.7485	9.26216	22.0106	6.4588	19.8942	11.9404	30.9697	2.73458	-50.2964	-31.3758	17.1241	31.7127	48.0272	68.6943	-10.3539	-2.90617	23.6082
M06-2X-D2	GH-mGGA	2006	54		-42.9714	-49.2166	97.6324	-56.8569	-52.1814	8.24285	20.5233	5.86129	18.9174	10.8079	29.0821	2.73458	-50.2964	-31.3758	16.9886	26.7159	43.0488	64.4179	-15.793	-7.92238	19.7417
M06-2X-D3(0)	GH-mGGA	2006	54		-42.36	-48.511	97.2307	-56.4208	-51.7463	9.2737	22.0368	6.45941	19.9039	11.9541	31.0019	2.73458	-50.2964	-31.3758	17.1171	31.3882	47.6841	68.3417	-10.6841	-3.26333	23.2432
M06-HF	GH-mGGA	2006	100		-60.5711	141.418	62.2676	-65.9483	-49.8178	0.145623	13.155	67.1817	13.4851	2.55216	18.1895	13.8456	-58.2715	-24.9627	15.5284	56.2889	67.6161	93.8991	4.60223	12.0071	43.4235
M06-HF-D3(0)	GH-mGGA	2006	100		-60.6026	-64.2955	9.3832	-65.969	-49.8382	0.139929	13.16	67.1575	13.4569	2.55275	18.2131	13.8456	-58.2715	-24.9627	15.536	55.6385	66.9265	93.2061	3.94899	11.3106	42.7421
M08-SO	GH-mGGA	2008	56.79		-41.3356	-21.0585	45.4262	-47.114	-42.136	9.50133	24.8829	7.72562	25.3403	12.6015	32.2146	3.08337	-40.9217	-24.6868	14.2192	24.6578	43.5039	62.985	-9.56031	0.340616	24.4259
M08-HX	GH-mGGA	2008	52.23		-47.1727	-42.751	46.7707	-56.1871	-51.7056	3.15572	13.9688	0.820114	12.5068	5.96009	23.2148	2.59683	-49.9113	-30.9911	11.7934	31.9843	49.0731	64.976	-10.1903	-2.21365	20.1545
M11	RSH-mGGA	2011	42.8 ⟶ 100		-47.0727	-54.5591	53.1745	-55.7265	-50.2428	-5.70354	0.912674	-9.01828	-2.50184	-2.42394	9.25266	3.65999	-48.1586	-29.7721	9.6699	23.7653	42.5635	59.0355	-15.6678	-5.66069	14.8183
M11-D3(BJ)	RSH-mGGA	2011	42.8 ⟶ 100		-47.1138	139.139	53.2054	-55.7462	-50.2612	-5.74982	0.840609	-9.04689	-1.4849	-2.5126	9.09025	3.65999	-48.1586	-29.7724	9.67352	22.719	41.6758	58.284	-16.1175	-5.92228	14.7189
revM11	RSH-mGGA	2019	22.5 ⟶ 100		81.9497	-54.4249	26.4737	-103.135	31.4596	-9.78823	-4.30825	1.50843	-7.43159	34.7458	4.32996	87.3656	-4.83956	-29.7065	-34.9528	97.3794	-5.79136	18.4323	-22.5443	-9.74745	17.3512
M11-L	mGGA	2011	N/A		-59.8448	-102.062	46.9133	-39.1959	-73.9436	-31.3689	-65.8429	-32.4421	-66.5868	-28.8082	-49.6027	-37.2391	-37.4394	-75.4206	-42.8337	-22.2933	-7.17607	9.76821	-65.9508	-59.9191	-34.79
M11-L-D3(0)	mGGA	2011	N/A		-59.9533	-102.208	46.9571	-39.2279	-73.9702	-31.6677	-66.3485	-32.5783	-66.8645	-29.2606	-50.5536	-37.2391	-37.4394	-75.4206	-42.8347	-24.3856	-9.3197	7.68757	-67.0336	-60.89	-35.6106
MN12-L	mGGA	2012	N/A		-60.078	-93.8299	18.2577	-61.6863	-66.2934	-41.158	-68.8992	-41.7211	-71.0097	-38.6952	-54.0721	-6.77942	-54.8416	-60.5415	-51.8321	-7.22017	5.05657	8.52119	-61.2709	-56.2667	-46.6551
MN12-L-D3(BJ)	mGGA	2012	N/A		-60.1682	-93.9407	18.3253	-61.7381	-66.3428	-41.2709	-69.0717	-41.7848	-71.126	-38.9027	-54.4535	-6.77942	-54.8416	-60.5415	-51.8321	-8.90295	3.62584	7.32453	-61.9037	-56.5975	-46.7053
MN12-SX	RSH-mGGA	2012	25		-55.6676	-75.671	45.7487	-39.4602	-50.9098	-22.5556	-37.743	-23.9694	-38.4815	-20.1507	-25.0139	-13.284	-41.0031	-58.7371	-47.2888	1.25148	20.7117	29.5803	-48.7033	-40.1631	-24.0063
MN12-SX-D3(BJ)	RSH-mGGA	2012	25		-55.7767	-75.8048	45.8321	-39.5269	-50.9739	-22.7028	-37.9725	-24.049	-38.6353	-20.3996	-25.4766	-13.284	-41.0031	-58.7371	-47.2888	-0.559004	19.1226	28.2515	-49.5311	-40.7109	-24.2384
MN15	GH-mGGA	2015	44		-55.1838	-49.8561	49.3559	-52.1792	-49.6692	-16.0173	-13.4439	-17.5827	-15.5912	-11.7705	-5.10345	-1.20179	-41.6268	-34.3237	-38.8631	1.98069	11.6689	35.5098	-33.2264	-23.616	-4.45331
MN15-L	mGGA	2015	N/A		-34.0237	-17.7687	5.20486	5.63053	8.83534	14.5363	24.7652	13.2591	23.6725	17.1731	32.3504	-0.387821	3.32809	4.88609	3.59517	-4.10524	-2.70112	10.398	3.42993	5.35971	14.4114
mPW91	GGA	1998	N/A		-29.0523	-45.4514	20.308	-23.5288	-22.2852	-20.0937	-28.684	-22.1022	-32.7183	-16.3032	-18.8417	-3.08416	-27.0072	-34.4489	-27.4602	-18.6409	-12.9641	-5.24779	-42.0317	-40.2493	-30.3991
MS0	mGGA	2012	N/A		-42.7168	-83.9011	3.30627	-41.7276	-49.0524	-22.365	-43.0633	-23.9552	-45.7806	-19.511	-29.6888	-9.52617	-42.8434	-50.5847	-37.5997	-10.0348	1.04477	13.0708	-50.7015	-45.9958	-29.6283
MS0-D3(0)	mGGA	2012	N/A		-42.7279	-83.9158	3.32354	-41.7315	-49.056	-22.5171	-43.328	-23.9616	-45.6654	-19.6417	-29.8736	-9.52617	-42.8434	-50.5847	-37.5997	-11.8886	-1.11952	11.003	-52.3342	-47.9012	-31.356
MS1	mGGA	2013	N/A		-40.9912	-78.9678	47.9132	-39.0709	-45.1938	-20.5472	-38.843	-22.2148	-41.6829	-17.5303	-25.8689	-8.37317	-40.8032	-47.9718	-36.1238	-9.2315	1.45013	12.0803	-47.664	-43.1888	-28.4828
MS1-D3(0)	mGGA	2013	N/A		-41.0101	-78.9912	47.9132	-39.0514	-45.1716	-20.8286	-39.3325	-22.2296	-41.679	-17.8398	-26.4519	-8.37317	-40.8032	-47.9718	-36.1238	-11.8566	-1.49435	9.30464	-49.812	-45.5653	-30.5431
MS2	mGGA	2013	N/A		-43.9569	-83.3028	48.4421	-42.7516	-48.6255	-24.724	-45.314	-26.3038	-48.5064	-21.7535	-32.4292	-8.19854	-43.5018	-51.2378	-38.5358	-12.3225	-2.62825	7.4671	-53.8626	-49.823	-35.4934
MS2-D3(0)	mGGA	2013	N/A		-43.9641	-83.3127	48.4553	-42.7507	-48.624	-24.8842	-45.5942	-26.3052	-48.449	-21.8986	-32.6457	-8.19854	-43.5018	-51.2378	-38.5358	-14.243	-4.86729	5.33396	-55.5415	-51.7815	-37.2592
MS2h	GH-mGGA	2013	9		-44.5669	-81.853	42.5243	-36.7304	-42.074	-19.2329	-36.7079	-20.8252	-39.3735	-16.5085	-23.7482	-7.40745	-37.4781	-42.5557	-32.4062	-4.7941	7.53301	24.1404	-41.2209	-35.3626	-14.5442
MS2h-D3(0)	GH-mGGA	2013	9		-44.574	-81.8629	42.5374	-36.7294	-42.0725	-19.3932	-36.9881	-20.8266	-39.0718	-16.6537	-23.9647	-7.40745	-37.4781	-42.5557	-32.4062	-6.71453	5.29395	22.0072	-42.8998	-37.3211	-16.3099
MVS	mGGA	2015	N/A		-38.7089	-38.4441	-40.3371	-1.92427	2.52564	4.31864	9.00859	2.85983	5.67689	7.51121	17.8213	1.73744	-1.17398	1.21498	-0.792608	-16.8007	-16.5815	8.85618	-12.3244	-11.7719	12.8868
MVSh	GH-mGGA	2015	25		-28.6933	-38.8712	47.5866	0.74904	3.28676	15.154	25.9668	13.5254	23.7423	17.7645	35.6754	0.69643	1.01196	-22.9356	-25.9987	6.06662	21.3818	56.161	-21.3006	-13.4305	26.2022
N12	GGA	2012	N/A		-50.5811	-73.3828	25.08	-30.9318	-36.4686	-27.6796	-41.179	-29.9538	-44.1338	-23.8996	-31.6939	-9.21842	-30.8068	-43.2264	-31.1685	-22.1294	-13.2908	3.04498	-49.6251	-46.1627	-24.9936
N12-D3(0)	GGA	2012	N/A		-50.8742	-73.7423	25.2207	-31.0456	-36.5705	-28.3627	-42.3095	-30.2974	-44.7998	-24.8865	-33.7268	-9.21842	-30.8068	-43.2264	-31.1685	-27.5196	-18.8678	-2.39073	-52.8239	-49.1819	-27.6446
N12-SX	RSH-GGA	2012	25		-54.8308	-90.2558	42.6528	-35.8384	-46.1273	-33.7675	-51.0831	-35.9039	-54.7239	-30.3157	-38.348	-12.1202	-52.7388	-57.2663	-44.1283	-5.22666	11.9827	31.9895	-53.1073	-44.1586	-19.0686
N12-SX-D3(BJ)	RSH-GGA	2012	25		-55.1403	-90.6348	42.8948	-36.037	-46.319	-34.2514	-51.8679	-36.1341	-55.222	-31.0748	-39.8006	-12.1202	-52.7388	-57.2663	-44.1283	-9.54492	8.07517	28.7476	-55.0959	-45.5711	-19.6754
OLYP	GGA	2001	N/A		-19.4398	-27.802	14.6404	-13.6257	-11.7261	-9.09625	-11.9411	-11.8514	-15.1748	-5.40805	-2.3386	-1.99228	-17.9965	-22.4535	-18.6198	-8.27799	-3.00382	8.44593	-21.1592	-20.2615	-6.53785
OLYP-D3(0)	GGA	2001	N/A		-20.3217	-28.8894	15.3413	-14.246	-12.3347	-10.7761	-15.0377	-12.5792	-17.3839	-7.54863	-6.9701	-1.99228	-17.9965	-22.4535	-18.6198	-17.3234	-11.7464	0.435961	-25.7499	-23.9766	-9.26723
OLYP-D3(BJ)	GGA	2001	N/A		-21.1916	-29.9391	16.0564	-14.7855	-12.8433	-11.7402	-16.4276	-13.1996	-18.3051	-8.82651	-9.13023	-1.99228	-17.9965	-22.4535	-18.6198	-21.2258	-15.2553	-1.28539	-25.4322	-23.1636	-6.67743
O3LYP	GH-GGA	2001	20		-7.91131	-20.42	40.8265	-16.4008	-14.6097	-4.04217	-2.78779	-6.54915	-5.59921	-0.594853	6.82718	-0.555711	-19.4659	-19.6757	-18.7619	1.74597	12.1679	30.3783	-14.1371	-9.00145	11.7379
OPBE	GGA	2001	N/A		-18.7365	-23.85	16.1353	-15.5324	-32.7391	-8.42231	-11.6246	-10.5938	-14.88	-4.83122	-2.70676	-19.6908	-17.4983	-18.8646	-16.0955	-12.0558	-4.9135	9.84783	-23.2671	-19.8485	-2.3431
oTPSS-D3(0)	mGGA	2010	N/A		-28.1325	-45.0601	45.41	-23.604	-32.599	-16.7283	-26.8124	-18.6157	-30.6156	-13.403	-16.5436	-11.9408	-26.3459	-39.1551	-25.9554	-24.855	-16.9779	-5.4171	-45.9577	-42.466	-27.9397
oTPSS-D3(BJ)	mGGA	2010	N/A		-28.5595	-45.5789	45.797	-23.9364	-32.9261	-17.1299	-27.4711	-18.8711	-31.1985	-14.0497	-17.7959	-11.9408	-26.3459	-39.1551	-25.9554	-27.0029	-18.2604	-5.77069	-46.0026	-41.6014	-26.143
PBE	GGA	1996	N/A		-42.7851	-58.5692	27.4263	-22.862	-20.7884	-19.4034	-27.6875	-21.3301	-31.5421	-15.6556	-17.9945	-2.45123	-25.9027	-33.1015	-26.4577	-20.3006	-15.0123	-7.19797	-42.6448	-41.1499	-31.3434
PBE-D2	GGA	1996	N/A		-43.2454	-59.1007	27.7282	-23.1877	-21.1132	-20.1679	-28.7162	-21.7782	-32.2747	-16.5049	-19.4102	-2.45123	-25.9027	-33.1015	-26.4577	-24.0482	-18.7461	-10.4052	-46.7241	-44.912	-34.2433
PBE-D3(0)	GGA	1996	N/A		-42.899	-58.7091	27.4969	-22.9177	-20.8407	-19.7067	-28.103	-21.4589	-31.8105	-16.0048	-18.6475	-2.45123	-25.9027	-33.1015	-26.4577	-23.1136	-18.0868	-10.1927	-44.6904	-43.3157	-33.3143
PBE-D3(BJ)	GGA	1996	N/A		-43.1252	-58.9844	27.6958	-23.0817	-21.0004	-19.9696	-28.5543	-21.5888	-32.1541	-16.4421	-19.5311	-2.45123	-25.9027	-33.1015	-26.4577	-24.3631	-18.8527	-10.3761	-44.7373	-42.8454	-32.2453
PBE-D3(CSO)	GGA	1996	N/A		-43.2852	-59.1735	27.7976	-23.1952	-21.1137	-20.163	-28.8001	-21.688	-32.2879	-16.6808	-20.0245	-2.45123	-25.9027	-33.1015	-26.4577	-25.0775	-19.3275	-10.6864	-44.2688	-42.1572	-31.4416
PBE-D3M(BJ)	GGA	1996	N/A		-44.7818	-60.9994	28.7811	-24.2058	-22.1015	-21.3147	-30.6751	-22.5464	-33.8071	-17.3386	-24.4314	-2.45123	-25.9027	-33.1015	-26.4577	-30.5632	-21.9089	-11.9086	-45.7451	-41.7724	-29.8794
PBE-D4	GGA	1996	N/A		-43.5608	-59.5067	28.0435	-23.5251	-21.4477	-20.3359	-29.1016	-22.0219	-32.7393	-16.8917	-20.1775	-2.45173	-25.9026	-33.1015	-26.4574	-24.7674	-19.4105	-10.6059	-47.457	-45.6757	-34.6131
PBE0	GH-GGA	1998	25		-40.0626	-57.542	-34.1586	-15.6915	-12.6601	-4.36334	-3.59312	-6.2164	-5.4985	-1.34899	6.51249	1.05678	-17.5341	-9.89216	-10.8179	5.53849	21.0264	45.703	-6.67233	1.93669	29.8983
PBE0-D2	GH-GGA	1998	25		-40.6764	-58.2506	-33.7562	-16.1258	-13.0931	-5.38265	-5.0805	-6.81391	-6.47525	-2.48149	4.62487	1.05678	-17.5341	-9.89216	-10.8179	0.541628	16.0481	41.4266	-12.1114	-3.07952	26.0317
PBE0-D3(0)	GH-GGA	1998	25		-40.2137	-57.7268	-34.0721	-15.7652	-12.7293	-4.68025	-4.10454	-6.38346	-5.81012	-1.74516	5.73463	1.05678	-17.5341	-9.89216	-10.8179	2.65423	17.9657	42.6996	-8.6717	-0.0760309	28.062
PBE0-D3(BJ)	GH-GGA	1998	25		-40.368	-57.9153	-33.9171	-15.8882	-12.8499	-4.86707	-4.4338	-6.4475	-6.03384	-2.07616	5.10227	1.05678	-17.5341	-9.89216	-10.8179	1.57566	17.3241	42.6295	-8.72196	0.311374	29.0343
PBE0-D3(CSO)	GH-GGA	1998	25		-40.5466	-58.1266	43.211	-16.0139	-12.9748	-5.0983	-4.75375	-6.56278	-6.22011	-2.34099	4.54818	1.05678	-17.5341	-9.89216	-10.8179	0.913801	16.8483	42.325	-8.24642	0.959037	29.8005
PBE0-D3M(BJ)	GH-GGA	1998	25		-41.2532	-58.9861	43.6577	-16.4854	-13.437	-5.68762	-5.69066	-6.96196	-6.92435	-2.6387	2.19728	1.05678	-17.5341	-34.0442	-34.9699	-1.86217	15.497	41.5128	-33.1127	-22.9714	6.3311
PBE0-D4	GH-GGA	1998	25		-40.7303	-58.3498	-33.6256	-16.263	-13.2279	-5.15455	-4.79018	-6.81076	-6.52172	-2.41384	4.64585	1.0573	-17.5341	-9.89248	-10.818	1.37421	16.9455	42.4986	-11.1724	-2.28465	26.8083
PBEOP	GGA	1999	N/A		-41.7745	-57.9278	17.546	-22.5267	-22.6997	-19.0676	-27.1049	-21.8423	-30.981	-15.2537	-16.3657	-4.33549	-28.5173	-38.305	-29.069	-11.3654	-7.38632	-7.4333	-37.6379	-38.1856	-36.1558
PBEsol	GGA	2008	N/A		-44.9275	-57.2651	23.539	-48.5043	-45.5484	-21.953	-31.6693	-23.1822	-35.7366	-18.3871	-23.1467	-2.07439	-38.7064	-34.0118	-27.0249	-29.5499	-24.1087	-12.0397	-52.2091	-49.9867	-36.0956
PBEsol-D3(0)	GGA	2008	N/A		-45.0341	-58.7751	23.4228	-26.9612	-24.8827	-22.1413	-31.9852	-23.3233	-35.9407	-18.6748	-23.6579	-2.92312	-26.5942	-33.7262	-26.7371	-32.487	-27.1449	-15.0524	-53.4341	-51.2075	-37.2123
PBEsol-D3(BJ)	GGA	2008	N/A		-45.0699	-58.8198	23.4761	-26.9975	-24.9187	-22.1542	-32.0177	-23.3179	-35.9683	-18.7393	-23.7524	-2.92312	-26.5942	-33.7262	-26.7371	-32.9769	-27.3037	-14.8729	-53.4826	-50.9351	-36.5913
PKZB	mGGA	1999	N/A		-40.2242	-53.2056	16.0337	-17.9215	-16.5102	-14.6047	-21.7624	-16.7224	-25.1575	-10.7084	-11.1569	-2.31101	-22.6349	-29.8616	-23.967	-11.3517	-7.02916	-2.62233	-32.1526	-31.771	-26.1191
PW6B95	GH-mGGA	2005	28		-46.1593	-63.4634	-32.0307	-19.4065	-20.2768	-7.6169	-8.45051	-9.90951	-11.0867	-4.62098	1.27234	-2.80667	-21.0544	-41.6383	-39.2404	7.49688	23.8809	45.7174	-33.9196	-25.5097	0.873246
PW6B95-D2	GH-mGGA	2005	28		-46.7731	-64.172	-31.6283	-19.8407	-20.7098	-8.63622	-10.58	-10.4707	-12.0634	-5.75347	-0.615291	-2.80667	-21.0544	-16.6204	-14.2224	2.50001	18.9026	41.441	-14.3407	-5.50794	22.0246
PW6B95-D3(0)	GH-mGGA	2005	28		-46.26	-63.587	-31.9851	-19.4407	-20.3064	-7.84694	-9.47113	-10.0267	-11.3119	-4.96555	0.561812	-2.80667	-21.0544	-41.6383	-39.2404	5.42743	21.7427	43.6264	-35.2061	-26.7472	-0.239127
PW6B95-D3(BJ)	GH-mGGA	2005	28		-46.3615	-63.7104	-31.8743	-19.5362	-20.4021	-7.9265	-9.58996	-10.059	-11.4035	-5.09819	0.361001	-2.80667	-21.0544	-41.6383	-39.2404	4.72192	21.3658	43.6287	-35.2139	-26.444	0.451418
PW6B95-D3(CSO)	GH-mGGA	2005	28		-46.3544	-63.8768	-31.7768	-19.6341	-20.499	-67.5449	-69.3217	-10.1181	-11.5968	-5.32262	-0.117427	-2.80667	-21.0544	-16.6869	-14.2889	4.20387	20.9018	43.3061	-10.1054	-1.27634	25.7312
PW91	GGA	1991	N/A		-43.5823	-60.2413	28.5454	-23.9726	-22.4143	-20.6597	-29.4574	-22.5375	-33.4123	-16.8781	-19.7841	-2.84233	-26.6888	-34.5968	-27.5684	-20.9042	-15.5189	-7.49597	-44.5146	-42.995	-32.8091
PWB6K	GH-mGGA	2005	46		-47.316	-62.2536	-37.5282	-62.1205	-62.9484	2.83557	6.9203	0.196337	5.40579	5.27493	16.4287	-2.65454	-52.1955	-39.0715	8.02601	19.7835	39.031	72.2467	-23.8101	-13.3067	26.5227
PWB6K-D3(0)	GH-mGGA	2005	46		-47.3698	-62.32	-37.5071	-62.1334	-62.9583	2.6998	6.69551	0.130822	5.27948	5.06395	15.9871	-2.65454	-52.1955	-39.0715	8.40545	18.4821	37.6903	70.9296	-24.6163	-14.0786	25.8185
PWB6K-D3(BJ)	GH-mGGA	2005	46		-47.4029	-62.3601	-37.4608	-62.1733	-62.9991	2.7193	6.73618	0.131521	5.27867	5.08563	16.0777	-2.65454	-52.1955	-39.0715	8.05155	18.2544	37.6662	71.0982	-24.6327	-13.9143	26.1811
PWPB95-D3(BJ)	DH	2011	46		116.809	-26.5748	19.316	-69.0973	53.1194	-7.60619	-7.88306	1.58861	-3.8842	5.80236	-33.186	104.795	-7.42799	-44.8621	-41.5995	110.799	8.28449	17.0088	-43.2313	-32.1916	-18.8072
PWPB95-D4	DH	2011	46		116.492	-26.9578	19.5815	-69.4082	52.808	-7.92884	-8.37799	1.28766	-4.39326	5.56357	-33.5061	104.795	-7.42799	-44.8621	-41.5995	110.924	7.99272	16.941	-44.6918	-34.0372	-20.3765
revPBE	GGA	1998	N/A		-26.025	-39.825	24.5833	-19.9891	-18.3669	-16.3864	-23.1587	-18.7099	-26.9846	-12.5206	-12.946	-2.58255	-26.5098	-31.8071	-25.6954	-13.2224	-7.6542	-2.00275	-34.7305	-33.2387	-25.76
revPBE-D2	GGA	1998	N/A		-26.6316	-40.5265	24.9857	-20.4233	-18.7998	-17.4057	-24.6461	-19.3075	-27.9614	-13.6531	-14.8336	-2.58255	-25.9467	-31.8084	-25.6954	-18.2193	-12.6326	-6.28146	-40.1696	-38.2549	-29.6266
revPBE-D3(0)	GGA	1998	N/A		-26.4749	-40.3789	24.8888	-20.2618	-18.6284	-17.3361	-24.8108	-19.1746	-28.0937	-13.7502	-15.5135	-2.58255	-25.9467	-31.8071	-25.6954	-19.1459	-13.7076	-7.65879	-38.4779	-36.7251	-28.6316
revPBE-D3(BJ)	GGA	1998	N/A		-26.8434	-40.8253	25.2404	-20.5241	-18.8824	-17.7514	-25.4883	-19.3441	-28.5121	-14.3937	-16.6626	-2.58255	-25.9467	-31.8071	-25.6954	-21.4979	-15.4904	-8.41126	-38.4236	-36.0915	-26.9432
revPBE-NL	GGA	1998	N/A		-28.7619	-44.7612	26.7882	-22.4658	-19.9085	-19.6798	-28.194	-21.1743	-31.7529	-16.1131	-19.2099	-1.73497	-25.221	-32.4852	-26.4158	-24.3779	-19.0539	-11.9041	-47.578	-45.7472	-36.8425
revPBE0	GH-GGA	1998	25		-7.05372	-24.1617	-40.1825	-13.5966	-10.9433	-2.15108	-0.402806	2.9014	-2.12546	1.01508	10.2666	0.701977	-16.7602	-33.6605	-34.8379	10.7883	26.4754	49.5379	-25.297	-16.7442	9.53748
revPBE0-D3(0)	GH-GGA	1998	25		-7.35234	-24.5356	-39.973	-13.7779	-11.1149	-2.94251	-1.77919	2.53783	-2.98669	0.00494182	8.2008	0.701976	-16.7602	-33.6605	-34.8379	5.61969	21.1042	44.4987	-28.7218	-20.0337	6.79151
revPBE0-D3(BJ)	GH-GGA	1998	25		-7.74022	-25.0079	-39.6053	-14.0699	-11.4	-3.35042	-2.4297	2.34452	-3.44452	-0.63601	6.99712	0.701976	-16.7602	-33.6605	-34.8379	3.50615	19.6146	43.934	-28.3655	-19.0509	8.68506
revPBE0-NL	GH-GGA	1998	25		-40.0433	-57.6408	-34.3216	-15.6001	-12.2081	-4.67234	-4.3026	-6.20557	-5.7445	-1.73557	5.42055	1.43741	-17.1512	-33.4322	-34.7201	1.53863	16.9256	41.1037	-35.3205	-26.5942	0.710531
revTPSS	mGGA	2009	N/A		-27.6179	-47.8798	15.633	-32.9106	-31.357	-18.919	-29.3798	-20.7213	-32.9524	-15.4872	-19.1992	-1.67505	-34.6678	-32.62	-26.4969	-14.8238	-8.51142	-1.22393	-39.8221	-37.6592	-28.0261
revTPSSh	GH-mGGA	2010	10		-17.1897	-40.7989	-27.6548	-26.4522	-24.3226	-12.8722	-19.543	-14.6531	-22.375	-9.70088	-9.26279	-0.109487	-19.7969	-28.335	-25.5004	-4.38241	6.19413	20.1253	-30.5906	-25.4461	-8.6381
RPBE	GGA	1999	N/A		-39.8979	-53.7046	15.7692	-19.0022	-17.2589	-15.4998	-21.8339	-17.91	-25.5008	-11.6037	-11.479	-2.34899	-24.293	-31.0274	-25.103	-11.9758	-6.62908	-1.8468	-33.0449	-31.8825	-25.3299
RPBE-D3(0)	GGA	1999	N/A		-40.5284	-54.4096	16.2309	-19.4209	-17.6697	-16.5289	-23.6523	-18.4098	-26.8621	-12.8933	-14.2858	-2.34899	-24.293	-31.0274	-25.103	-17.7336	-12.2732	-7.02302	-36.4852	-34.8664	-27.6937
RPBE-D3(BJ)	GGA	1999	N/A		-42.2452	-56.5372	17.5079	-20.6292	-18.8469	-18.6264	-26.7522	-19.5532	-28.8447	-15.0874	-18.5275	-2.34899	-24.293	-31.0274	-25.103	-24.9335	-18.2907	-10.5508	-34.5001	-31.6845	-22.3481
rPW86PBE	GGA	2009	N/A		-42.9945	-61.522	19.2934	-24.4063	-21.9168	-21.2955	-29.9351	-23.6627	-34.1126	-17.38	-19.4236	-1.94905	-29.0875	-37.2298	-29.5431	-14.0641	-9.51845	-6.69349	-41.4551	-41.0186	-35.9707
rPW86PBE-D3(0)	GGA	2009	N/A		-43.129	-61.6872	19.3731	-24.4698	-21.9761	-21.6431	-30.5104	-23.8163	-34.4264	-17.7969	-20.221	-1.94905	-29.0875	-37.2298	-29.5431	-17.176	-12.89	-9.9794	-43.6453	-43.3014	-38.0399
rPW86PBE-D3(BJ)	GGA	2009	N/A		-43.3402	-61.9446	19.5679	-24.629	-22.1316	-21.8739	-30.909	-23.9256	-34.7341	-18.2014	-21.0227	-1.94905	-29.0875	-37.2298	-29.5431	-18.4491	-13.6436	-10.1151	-43.7633	-42.8794	-36.9795
SCAN	mGGA	2015	N/A		-22.6669	-48.5119	1.85701	-31.0284	-34.4624	-11.9669	-23.4803	-13.4651	-26.0036	-8.62235	-12.1236	-5.81861	-31.4502	-37.6286	-27.826	-15.8277	-7.02734	11.4942	-44.3628	-40.5688	-19.0876
SCAN-D3(0)	mGGA	2015	N/A		-26.913	-52.7698	1.90167	-31.0709	-34.5048	-12.0114	-23.5305	-13.5136	-26.069	-8.63128	-12.1006	-5.81861	-31.2723	-37.63	-27.826	-16.8432	-8.13849	10.3778	-45.3608	-41.6434	-20.1295
SCAN-D3(BJ)	mGGA	2015	N/A		-22.749	-48.6124	1.92287	-31.0805	-34.5126	-12.0899	-23.6867	-13.5294	-26.1473	-8.78105	-12.4186	-5.81861	-31.2723	-37.6286	-27.826	-17.1905	-8.33644	10.3806	-45.3772	-41.4806	-19.7502
SCAN-rVV10	mGGA	2015	N/A		-24.0743	-50.1957	2.8961	-32.34	-35.1436	-13.5607	-25.8597	-14.6203	-27.9771	-10.3695	-15.1265	-5.20679	-31.6645	-37.7174	-28.0737	-21.9483	-13.4153	5.66125	-51.38	-47.5696	-25.5559
rSCAN	mGGA	2019	N/A		-19.6853	-35.5895	12.4054	-14.2409	-10.9443	-8.51275	-13.6087	-10.1044	-16.4908	-5.33505	-3.72786	0.442379	-15.465	-18.7802	-14.2737	-13.5614	-6.72689	12.0298	-27.6425	-24.8068	-3.52424
rSCAN-D4	mGGA	2019	N/A		-19.9442	-35.903	12.6123	-14.4612	-11.164	-8.78689	-14.0176	-10.3323	-16.8708	-5.69439	-4.32454	0.442344	-15.4646	-18.7805	-14.2737	-15.5812	-8.71009	10.4077	-29.8582	-26.9095	-5.13912
r2SCAN	mGGA	2020	N/A		-19.1264	-32.1162	9.18253	-16.5838	-13.5647	-7.88364	-13.1105	-9.4325	-15.6896	-4.74283	-3.06282	0.444304	-17.9983	-18.6147	-13.9925	-12.6069	-5.69418	11.7477	-26.7912	-24.045	-4.18317
r2SCAN-D4	mGGA	2020	N/A		-19.3435	-32.3785	9.35604	-16.7681	-13.7479	-8.1097	-13.448	-9.62279	-16.0064	-5.03434	-3.54341	0.444226	-17.9985	-18.6149	-13.9926	-14.3323	-7.39775	10.3468	-28.689	-25.8584	-5.58552
r++SCAN	mGGA	2020	N/A		-19.8781	-34.6576	11.1375	-24.9549	-21.852	-8.68896	-13.9566	-10.1589	-16.6376	-5.5021	-4.11607	0.354286	-25.3287	-18.6138	-13.9331	-14.3393	-7.6682	11.1418	-28.1865	-25.4946	-4.17593
r4SCAN	mGGA	2020	N/A		-21.3567	-41.5881	11.5458	-20.4571	-20.211	-10.3785	-19.5671	-11.6073	-22.3175	-7.23248	-8.96881	-2.25097	-19.1323	-25.1491	-17.3375	-14.0648	-6.07416	10.8562	-32.534	-29.5067	-9.50088
SCAN0	GH-mGGA	2015	25		-33.5506	-62.6086	43.42	-16.8619	-17.0307	1.37516	-3.55171	-0.477612	-2.92522	3.68992	8.73636	-1.89976	-47.3899	-35.611	-1.68618	7.0901	19.9352	55.9044	-30.3095	-23.8659	15.1569
SOGGA	GGA	2008	N/A		-44.7199	-58.1578	23.7533	-25.7121	-23.2972	-21.6257	-31.2539	-22.7544	-35.3431	-18.0895	-22.9561	-2.49556	-26.093	-32.9957	-26.4091	-31.8506	-26.0025	-12.5326	-52.9304	-50.2194	-34.9559
r2SCANh	GH-mGGA	2022	10		-11.7391	-29.9366	3.19423	-8.76036	-5.0472	-2.85761	-4.29047	-4.16213	-6.77902	0.121555	5.52161	1.60456	-20.0113	-17.3602	-15.7627	-2.79296	8.15463	31.5965	-20.444	-15.3604	11.2771
r2SCANh-D4	GH-mGGA	2022	10		-11.9692	-30.215	3.37822	-8.95597	-5.24177	-3.09678	-4.64627	-4.36435	-7.11399	-0.191695	5.00482	1.60456	-20.0113	-17.3602	-15.7627	-4.63086	6.35265	30.118	-22.4644	-17.2774	9.79839
r2SCAN0	GH-mGGA	2022	25		-1.77566	-22.9848	-3.74546	-10.8284	-6.74475	22.3594	6.66455	3.34729	5.47771	-58.9845	-48.9125	2.76298	-12.3118	-5.58565	-6.94737	10.5489	24.3973	58.1679	-0.871911	6.05473	43.2862
r2SCAN0-D4	GH-mGGA	2022	25		-2.02668	-23.2987	-3.5575	-11.0167	-6.93312	22.0455	6.22542	3.09638	5.1016	-59.361	-49.4773	2.76287	-12.312	-5.58588	-6.94755	8.60346	22.4411	56.5814	-3.00593	4.03536	41.7628
SOGGA11-X	GH-GGA	2011	40.15		-44.2687	-59.9068	45.3365	-2.03388	-1.90725	2.45342	6.56553	0.279284	4.51251	5.11061	16.7816	-1.76188	-54.1407	-40.1108	12.8474	19.3388	38.352	61.5797	-24.6884	-14.75	13.8761
SOGGA11-X-D3(BJ)	GH-GGA	2011	40.15		-44.8733	-60.6372	45.7846	-2.42985	-2.29313	1.50098	5.06999	-0.15158	3.61483	3.72881	14.0915	-1.76188	-54.1407	-40.1108	-39.4537	13.3526	33.031	57.284	-26.1581	-15.3564	14.3996
SPW92	LDA	1992	N/A		-48.9103	-62.1567	28.8155	-31.1317	-30.0295	-27.2642	-39.6183	-28.0528	-44.0317	-23.9178	-32.2092	-5.02973	-28.9667	-38.9258	-29.6381	-42.2325	-37.8343	-22.9757	-65.9081	-64.5248	-47.4088
SVWN5	LDA	1980	N/A		-48.9359	-62.0358	28.8796	-50.5204	-49.3813	-27.2471	-39.5905	-28.0254	-43.9771	-23.921	-32.2002	-4.98352	-28.9065	-38.8006	-29.5686	-42.2627	-37.8209	-22.7747	-65.8524	-64.4266	-47.104
t-HCTH	mGGA	2002	N/A		-15.3725	-19.4115	11.9006	-9.24266	-5.63318	-5.44912	-5.50881	-7.57808	-7.61574	-2.06009	2.83734	-0.419573	-12.0923	-14.2679	-12.8362	-11.4841	-7.08566	10.2012	-17.7662	-17.0085	2.13701
t-HCTHh	GH-mGGA	2002	15		-13.0545	-29.6347	40.3869	-22.2458	-21.4875	-8.73776	-10.1387	-10.6309	-12.64	-5.45661	-0.743298	-1.38568	-25.0681	-24.5246	-21.1798	-2.26458	9.67409	25.6921	-23.4372	-17.4725	1.47659
TASK	mGGA	2019	N/A		1.62571	21.2377	6.6793	14.2424	12.5443	18.4076	30.7741	14.9432	27.1179	21.6788	40.5695	0.979986	1.90067	5.42757	2.88045	11.8036	14.3804	32.4928	19.9615	21.1825	36.6702
mTASK	mGGA	2021	N/A		13.7656	43.0767	34.0964	17.017	17.9316	24.1445	36.7938	20.0278	33.9862	27.3866	48.1346	3.18809	-8.83489	7.20466	4.09965	36.254	39.2546	49.4196	40.8279	41.775	48.3855
TM	mGGA	2016	N/A		-45.3533	-70.1203	13.8098	-25.5817	-21.4586	-20.975	-33.272	-22.5043	-36.5099	-17.547	-22.7548	0.885013	-27.2241	-38.2235	-32.432	-15.4553	-9.63684	-1.93735	-48.7831	-47.0023	-36.5259
regTM	mGGA	2020	N/A		-29.7293	-66.9624	11.416	-42.9071	-39.8349	-25.6257	-43.305	-27.2493	-46.0989	-22.3718	-30.6983	0.194243	-33.2727	-39.8503	-32.1721	-9.2572	-2.83728	1.37343	-45.9269	-44.245	-36.1969
rregTM	mGGA	2021	N/A		-31.6059	-67.0088	11.6051	-30.3607	-25.7838	-25.3189	-41.9858	-26.8705	-44.5162	-22.0209	-29.754	1.41686	-36.6037	-38.3776	-32.2159	-12.8704	-6.25549	-0.0206024	-48.1321	-46.0328	-36.1219
TPSS	mGGA	2003	N/A		-44.0314	-64.6503	17.4917	-33.2043	-33.223	-19.9176	-30.5594	-21.7676	-34.0735	-16.3842	-20.0246	-3.31897	-27.2949	-34.9025	-27.7901	-15.2536	-8.26916	-0.846328	-40.9538	-38.3537	-28.3624
TPSS-D2	mGGA	2003	N/A		-44.6452	-65.3589	17.8941	-33.6617	-33.6822	-20.9369	-32.0468	-22.3651	-35.0503	-17.5167	-21.9122	-3.3216	-27.2949	-34.9025	-27.7901	-20.2505	-13.2475	-5.1203	-46.3929	-43.37	-32.229
TPSS-D3(0)	mGGA	2003	N/A		-44.1604	-64.8099	17.5616	-33.2739	-33.287	-20.3582	-31.3082	-21.9206	-34.4342	-16.9461	-21.1127	-3.3216	-27.2949	-34.9025	-27.7901	-19.0668	-12.428	-4.85625	-43.5682	-41.1141	-30.811
TPSS-D3(BJ)	mGGA	2003	N/A		-44.4651	-65.1803	17.8349	-33.5065	-33.5152	-20.6457	-31.7822	-22.096	-34.8477	-17.4353	-22.0789	-3.3216	-27.2949	-34.9025	-27.7901	-20.6256	-13.2916	-4.99898	-43.5911	-40.4097	-29.3736
TPSS-D3(CSO)	mGGA	2003	N/A		-44.7259	-65.4894	18.0073	-33.6906	-33.7014	-20.9723	-32.2249	-22.2647	-35.1093	-17.8076	-22.8426	-3.3216	-27.2949	-34.9025	-27.7901	-21.8568	-14.2287	-5.65811	-43.1769	-39.717	-28.4664
TPSSh	GH-mGGA	2003	10		-40.7546	-64.511	40.7789	-26.695	-26.1117	-13.8394	-20.7718	-15.6604	-23.4928	-10.5802	-10.1735	3.78761	-28.8215	-30.3579	-26.5449	-4.96565	6.24968	20.4698	-31.6388	-25.9953	-8.76104
TPSSh-D2	GH-mGGA	2003	10		-41.3684	-65.2196	41.1813	-27.1254	-26.5408	-14.8587	-22.2592	-16.2579	-24.4696	-11.7127	-12.0611	-1.69134	-28.8215	-25.1312	-21.3182	-9.96251	1.27131	16.1935	-31.8511	-25.7848	-7.40087
TPSSh-D3(0)	GH-mGGA	2003	10		-40.9206	-64.715	40.8716	-26.7643	-26.1752	-14.2741	-21.4945	-15.8535	-23.8875	-11.1283	-11.2454	-1.69134	-28.8215	-25.1312	-21.3182	-8.67559	2.26393	16.59	-28.9088	-23.3271	-5.83299
TPSSh-D3(BJ)	GH-mGGA	2003	10		-41.1594	-65.006	41.0995	-18.3761	-17.7835	-14.5152	-21.9028	-15.9666	-24.2083	-11.5683	-12.0953	-1.69134	-28.8215	-25.1312	-21.3182	-10.2019	1.37302	16.4294	-29.0394	-22.8144	-4.56875
TPSSh-D4	GH-mGGA	2003	10		-41.7059	-65.6617	41.5389	-27.5095	-26.9214	-14.9872	-22.5173	-16.5101	-24.9698	-12.1162	-12.8874	3.78759	-28.8217	-30.3581	-26.5447	-10.5788	0.731239	16.1836	-37.6952	-31.6796	-12.8714
VV10	GGA	2010	N/A		-44.0743	-63.0212	20.3018	-25.602	-22.5239	-22.851	-32.2784	-24.8016	-36.2854	-19.0536	-22.3844	-1.48599	-29.347	-37.7651	-30.1288	-20.0048	-15.6629	-12.3296	-48.591	-48.1294	-42.5416
rVV10	GGA	2013	N/A		-43.9849	-62.8907	20.1972	-25.4868	-22.3892	-22.7202	-32.0387	-24.7132	-36.0693	-18.9447	-22.1264	-1.45759	-29.282	-37.5082	-29.892	-19.6286	-15.3006	-12.0472	-47.9748	-47.5559	-42.047
wB97	RSH-GGA	2008	0 ⟶ 100		-45.7641	-63.9069	55.9807	-62.5855	-62.9647	-9.00157	-9.55305	58.6262	-12.6324	-6.19822	-0.607254	-2.12194	-54.6414	-42.9198	2.20745	6.34282	26.4608	49.6034	-36.5824	-24.9626	1.35127
wB97X	RSH-GGA	2008	15.7706 ⟶ 100		-45.0423	-63.2838	53.6483	-61.1461	67.0587	-6.99041	-7.15099	59.9939	-10.1548	-4.15275	2.36955	127.226	-53.0178	-42.1736	2.08218	8.25445	27.5669	50.5714	-34.0001	-23.2989	3.65498
wB97X-D	RSH-GGA	2008	22.2036 ⟶ 100		-45.5796	-64.4996	49.7115	-60.4384	-62.7463	-8.20103	-10.3126	58.6576	-13.0285	-5.17067	-0.32886	-4.20012	-52.0626	-43.1898	0.892289	4.46757	22.7636	45.0391	-37.4592	-27.1008	-0.539246
wB97X-D3	RSH-GGA	2013	19.5728 ⟶ 100		-45.4142	-64.155	52.2092	-60.5093	63.4103	-7.6406	-9.23725	59.782	-11.2138	-4.68341	0.879033	122.842	-52.0915	-42.9219	1.52165	4.80678	23.8004	46.6167	-36.2048	-25.549	1.35549
wB97X-V	RSH-GGA	2014	16.7 ⟶ 100		-46.2013	-64.2204	54.8169	-60.8834	68.4887	-7.91253	-9.40355	59.637	-12.3213	-5.17596	-0.0969846	128.372	-52.4973	-43.4164	1.63026	4.51012	24.3014	45.3179	-37.9712	-26.8921	-1.98418
wB97M-V	RSH-mGGA	2016	15 ⟶ 100		-48.503	-65.1551	54.3458	-64.4927	65.8788	-7.33143	-10.0764	61.4939	-13.5529	-4.80967	-1.96597	-6.58066	-56.1333	-48.1966	0.917112	5.69897	26.149	43.9414	-40.3037	-29.5106	-6.44717
wB97M(2)	DH	2018	62.194		-37.3504	-105.207	34.9681	-87.9259	-93.9076	-9.81872	27.686	-9.23537	-34.0715	23.4413	-50.5607	-2.57429	-23.8044	-68.2404	-57.6838	-13.4488	3.53281	10.4193	-73.652	-60.809	-53.2304
DSD-PBEP86-D3(BJ)	DH	2013	69		87.3285	-54.473	8.85816	-100.739	4.24179	20.7505	5.0203	-2.74744	2.94873	-1.07289	5.33423	-3.12948	40.7994	-54.1972	4.68985	2.45106	-77.082	-83.8192	-55.4414	-17.0765	-25.6464
DSD-PBEPBE-D3(BJ)	DH	2013	69		86.4095	-56.0353	16.8357	-100.391	4.07846	18.99	3.97273	19.5868	24.6164	-13.1828	-19.567	49.0167	-12.7013	-54.0833	3.9163	54.6516	-25.0641	-32.1468	-55.0548	-18.2294	-25.9907
PBE0-2	DH	2012	79.37		87.4985	-47.0352	22.9208	-95.4907	-2.53163	41.0877	17.4092	8.97966	17.1143	5.85294	16.0136	-8.74032	13.6204	-60.6641	11.6061	-0.108327	-63.1666	-69.9221	-62.5183	-10.11	-16.6053
XYG3	DH	2009	80.33		-8.6674	-11.7193	9.86608	-20.7358	-20.2019	-7.80034	-19.676	-9.51311	-20.4761	-9.29048	-20.4867	-2.24487	-22.1035	-48.4452	-39.8365	-38.8255	-57.8283	-84.8596	-71.4704	-75.6316	-95.3806
XYGJ-OS	DH	2011	77.31		-7.14503	-25.2359	10.2422	-19.5707	-22.1445	-9.3991	-22.6223	-9.95759	-13.2219	-10.471	-21.9664	-3.42668	-45.206	-48.5886	-39.5501	-26.5738	-42.2896	-77.4171	-62.4584	-66.4375	-96.1554
wM05-D	RSH-mGGA	2012	36.9592 ⟶ 100		-40.5901	-50.5623	49.7494	-53.4892	-43.3053	2.36389	10.6218	70.3727	8.62162	5.26568	19.7632	7.69504	-46.9043	-30.9344	11.4055	17.0102	34.8226	57.2783	-20.5659	-10.8242	14.7417
wM06-D3	RSH-mGGA	2013	27.1519 ⟶ 100		-45.3169	-57.5555	52.8924	-59.0619	82.324	-1.72389	2.58675	68.4102	-0.712333	1.09978	12.2013	140.201	-52.703	-39.3083	6.5463	17.5615	36.562	56.3743	-25.6231	-15.5075	8.25274
X3LYP	GH-GGA	2004	20		-13.1873	-12.8881	17.3154	-20.5877	-20.1275	-8.45316	-9.67355	-10.6826	-12.3772	-5.1573	1.16905	-5.47003	-20.1846	-39.9326	-37.2579	3.24647	16.8316	32.9069	-31.6116	-25.5191	-5.71116
HF-3c	LC	2013	100		-7.14389	50.8077	11.2138	26.1787	188.847	31.4681	-35.9519	39.4528	-14.1764	71.4145	46.157	-95.3593	23.1412	29.4148	-7.44179	-56.6605	-63.1761	0.871394	58.9974	42.6489	118.384
PBEh-3c	LC	2015	42		-0.115899	-13.1217	-5.97687	-53.3329	-41.4134	6.24744	63.6538	4.85305	9.98938	0.940181	-14.1193	83.9165	-1.88831	-0.302393	-4.14476	14.4928	32.9262	66.3269	7.26498	17.2529	55.6832
B97-3c	LC	2018	N/A		-19.6506	-26.6125	13.5329	-13.6378	#VALUE!	-10.1504	-13.5399	-11.9206	-15.7394	-7.35789	-5.58896	#VALUE!	-15.8209	-19.7497	-16.4632	-20.5635	-15.3877	-0.48689	-26.1682	-24.5395	-7.26401
PM6	SE	2007	N/A		-48.2945	-100.327	33.9825	20.1454	-48.5721	-55.9943	-32.5362	-29.0571	-24.0746	-47.896	-39.5543	-67.4738	19.5291	-21.9565	-17.5523	-68.4576	-25.7087	-3.37698	-34.3367	-22.2765	3.02274
PM7	SE	2017	N/A		-56.1558	-71.0506	3.65076	-63.8785	-98.9722	-51.5319	-56.2003	-45.3386	-33.8219	-50.2651	-70.1781	-60.2886	-14.9855	-15.9987	17.5533	-58.7883	-30.0961	-14.1977	-48.0137	-29.4817	-13.8768
GFN1-xTB	SE	2017	N/A		-27.1925	-65.5926	4.40183	-11.1116	-43.985	-23.4439	-32.3982	-23.0157	-13.3887	-17.4195	-17.6776	-35.2999	-6.49999	-16.3	-9.89999	-42.8908	-40.3883	-69.5682	-28.8583	-26.8129	-50.3946
GFN2-xTB	SE	2019	N/A		-25.2178	-63.2104	4.6077	-9.86301	-42.7705	-22.6813	-29.9146	-22.9212	-10.838	-15.9116	-14.3046	-35.2999	-6.49999	-16.3	-9.89998	-44.3521	-44.664	-82.2832	-31.1413	-34.3873	-63.6186

## Sheet: Calculated_Values
Global results for the Por21 Database: MUEs and Unsigned Errors for each datapoint.
def2-TZVP basis set for most functionals
GGA = Generalized gradient approximation; mGGA = meta-GGA; GH = global hybrid; DH = double-hybrid; EXX = exact exchange
Functional	Type	Year	EXX, %		Por21_1	Por21_2	Por21_3	Por21_4	Por21_5	Por21_6	Por21_7	Por21_8	Por21_9	Por21_10	Por21_11	Por21_12	Por21_13	Por21_14	Por21_15	Por21_16	Por21_17	Por21_18	Por21_19	Por21_20	Por21_21
					PorSS11_1	PorSS11_2	PorSS11_3	PorSS11_4	PorSS11_5	PorSS11_6	PorSS11_7	PorSS11_8	PorSS11_9	PorSS11_10	PorSS11_11	PorBE10_1	PorBE10_2	PorBE10_3	PorBE10_4	PorBE10_5	PorBE10_6	PorBE10_7	PorBE10_8	PorBE10_9	PorBE10_10
					MnP6 ⟶ MnP4	MnP6 ⟶ MnP2	CoP4 ⟶ CoP2	FeP5 ⟶ FeP3	FeP5 ⟶ FeP1	FePOH6 ⟶ FePOH4	FePOH6 ⟶ FePOH2	FePNH3OH6A ⟶ FePNH3OH4A	FePNH3OH6A ⟶ FePNH3OH2A	FePSH6A ⟶ FePSH4A	FePSH6A ⟶ FePSH2A	FeP3 ⟶ FeP1	FeP5 ⟶ FeP3	FePIm5 ⟶ FePIm1	FePIm5 ⟶ FePIm3	FeP3 + CO ⟶ FePCO	FeP3 + NO ⟶ FePNO	FeP3 + O2 ⟶ FePO2	FePIm5 + CO ⟶ FePImCO	FePIm5 + NO ⟶ FePImNO	FePIm5 + O2 ⟶ FePImO2
CASPT2 - REFERENCE					17.7	55.4999	0.899999	6.99999	39.8999	13.7	20.6	16	2.8	7.99999	4.19999	35.2999	6.49999	16.3	9.89998	-16	-31.6999	-9.89998	-19.4	-21.6	-9.89998
APF	GH-GGA	2012	41.1% B3PW91 and 58.9% PBE1PBE		6.97147	27.2339	7.08637	-5.26613	7.31236	7.70624	14.4122	8.25544	-5.6092	5.19918	8.31036	12.7459	-5.44673	0.168574	-2.46262	-11.193	-11.9163	9.52365	-28.234	-22.3313	-3.22646
APFD	GH-GGA	2012	41.1% B3PW91 and 58.9% PBE1PBE		6.41507	28.3315	8.64215	-4.11584	31.5185	11.5122	17.2169	11.5639	-2.2295	7.59483	14.5978	32.513	-4.87194	-18.4662	-24.9752	-22.0499	-23.7039	21.6612	-58.3388	-54.1914	-15.6309
B2PLYP	DH	2006	53		138.915	31.0479	3.26995	-11.4043	24.176	24.6084	7.04881	13.7098	-14.3292	1.56689	6.22112	114.638	28.3207	-28.2335	6.96911	-62.0004	-51.5486	-25.2773	-66.4526	-55.6073	-35.3269
B2PLYP-D3(0)	DH	2006	53		138.789	30.8941	3.32944	-11.4518	24.1337	24.3247	6.57979	13.564	-14.6107	1.14725	5.35713	114.638	28.3207	-28.2335	6.96911	-64.3543	-53.9774	-27.6455	-67.8752	-56.9549	-36.5177
B2PLYP-D3(BJ)	DH	2006	53		138.615	30.6826	3.50186	-11.598	23.9887	24.117	6.24532	13.4877	-14.8277	0.842465	4.80469	114.638	28.3207	-28.2335	6.96911	-65.4406	-54.7005	-27.8629	-67.7815	-56.5108	-35.572
B2PLYP-D4	DH	2006	53		138.369	30.388	3.70554	-11.8711	23.712	23.952	6.05121	13.2251	-15.1714	0.685902	4.66851	114.638	28.3207	-28.2335	6.96911	-65.2896	-54.7792	-27.7967	-69.9914	-58.9272	-37.7367
B3LYP	GH-GGA	1993	20		3.01074	21.3941	90.2181	-14.5703	18.5648	4.3742	9.87617	4.34183	-10.9297	1.99508	4.09768	33.0732	-18.3177	-8.82392	-12.0712	-10.041	-12.5921	23.9704	-36.1974	-32.391	-2.4287
B3LYP-D2	GH-GGA	1993	20		2.36625	20.6501	90.6407	-15.0263	18.1102	3.30392	8.31442	3.71445	-11.9553	0.805967	2.11567	33.0732	-18.3177	-8.82392	-12.0712	-15.2877	-17.8194	19.4802	-41.9084	-37.6581	-6.4886
B3LYP-D3(0)	GH-GGA	1993	20		2.78527	21.1175	90.3365	-14.6666	18.4767	3.83114	8.97924	4.07947	-11.4439	1.27201	2.64404	33.0732	-18.3177	-8.82392	-12.0712	-14.478	-17.2742	19.4022	-39.0213	-35.1784	-4.91632
B3LYP-D3(BJ)	GH-GGA	1993	20		2.40152	20.6518	90.6943	-14.963	18.1856	3.36125	8.19085	3.88424	-11.9911	0.532723	1.21758	33.0732	-18.3177	-8.82392	-12.0712	-16.7778	-18.8396	18.8486	-38.9251	-34.3384	-3.06455
B3LYP-D3M(BJ)	GH-GGA	1993	20		2.58748	20.8693	90.5674	-14.8574	18.2848	3.57591	8.55678	3.91107	-11.9419	0.87514	1.54812	33.0732	-18.3177	-8.82392	-12.0712	-15.5197	-17.9222	18.9504	-38.5849	-34.4603	-3.92399
B3LYP-D3(CSO)	GH-GGA	1993	20		2.25952	20.4866	90.7758	-15.0714	18.0757	3.23342	8.07471	3.80416	-12.0501	0.455568	1.04991	33.0732	-18.3177	-8.82392	-12.0712	-17.1768	-19.0313	18.7696	-38.5952	-33.9981	-2.53441
B3LYP-D4	GH-GGA	1993	20		1.78053	19.9075	91.1972	-15.6235	17.5182	2.87797	7.60454	3.23911	-12.841	-0.0139405	0.517463	33.0729	-18.3176	-8.82403	-12.0714	-16.7957	-19.192	18.9261	-43.4643	-39.1558	-7.23707
B3LYP-NL	GH-GGA	1993	20		1.02869	19.0015	91.7098	-16.0328	17.543	2.2694	6.75639	2.77826	-13.9203	-0.284014	0.0512446	33.4917	-18.426	-8.95557	-12.3036	-18.2063	-21.0714	16.382	-45.1285	-41.2507	-10.4626
B3LYP*	GH-GGA	2001	15		23.3259	69.0233	26.0112	-3.8994	42.7577	-32.268	35.2809	-36.071	-3.31252	-31.6928	16.0729	47.4082	39.2222	77.519	46.8125	-16.3689	-8.87101	166.018	27.3479	40.4825	233.224
B3LYP*-D3(0)	GH-GGA	2001	15		23.1246	68.7778	26.1036	-3.96135	42.705	-32.9456	16.582	-36.3079	-3.89879	-32.5648	14.3177	50.6469	35.9835	77.519	46.8125	-18.0998	-10.9162	164.241	23.9775	37.1024	230.354
B3LYP*-D3(BJ)	GH-GGA	2001	15		22.726	68.293	26.4937	-4.29187	42.3799	-33.1989	16.0555	-36.5219	-4.5165	-32.7037	14.1372	50.6469	35.9835	77.519	46.8125	-18.1271	-10.7624	165.07	23.6222	36.9011	230.82
B3P86	GH-GGA	1993	20		2.78052	21.8445	91.8312	-14.4271	20.1489	3.59863	8.10004	4.10766	-12.1649	1.16166	2.05332	34.726	-16.7839	-6.09669	-10.7084	-14.8301	-16.8518	24.0687	-39.6559	-34.4952	-0.698746
B3PW91	GH-GGA	1993	20		5.08648	25.2524	91.2016	-12.1498	22.3968	5.61675	11.1916	6.00366	-8.97983	3.17505	5.22375	34.8739	-14.7976	-3.87474	-9.1852	-12.9152	-14.3298	28.0244	-35.881	-30.255	5.17714
B3PW91-D2	GH-GGA	1993	20		4.47269	24.5438	91.6041	-12.9591	21.9639	4.59744	9.7042	5.40615	-9.95658	2.04256	3.33612	34.8739	-14.7976	-3.87474	-9.1852	-17.912	-19.3082	23.7443	-41.3201	-35.2712	1.31056
B3PW91-D3(0)	GH-GGA	1993	20		4.88561	25.0045	91.3033	-12.2219	22.3334	5.00088	10.1492	5.76165	-9.51256	2.3512	3.58578	34.8739	-14.7976	-3.87474	-9.1852	-17.9174	-19.6973	22.8374	-39.091	-33.5322	2.29321
B3PW91-D3(BJ)	GH-GGA	1993	20		4.47747	24.5088	91.6801	-12.541	22.0194	4.59355	9.48328	5.54557	-10.0506	1.66925	2.26593	34.8739	-14.7976	-3.87474	-9.1852	-20.1419	-21.0238	22.5132	-39.0189	-32.5471	4.28941
B97	GH-GGA	1997	19.43		5.88917	25.8893	90.7556	-13.4511	19.1448	6.91216	13.0728	7.02988	-7.16155	4.44948	7.1244	33.0107	-17.8882	-7.41243	-10.4873	-11.2358	-13.3126	23.5567	-36.262	-31.7953	-1.75253
B97-D	GGA	2006	N/A		-0.347425	32.6517	12.923	-4.35039	31.6697	5.06654	10.5059	5.3978	-9.43377	2.68131	2.82098	34.8109	-8.76283	-3.05683	-6.4431	-29.7833	-41.9706	-8.61827	-44.9971	-46.9153	-21.3665
B97-D2	GH-GGA	2006	19.43		5.27538	25.1807	91.158	-13.8853	18.7118	5.89285	11.5854	6.43237	-8.1383	3.31699	5.23678	33.0107	-17.8882	-7.41243	-10.4873	-16.2327	-18.2909	19.2798	-41.7056	-36.8115	-5.6191
B97-D3(0)	GGA	2006	N/A		5.68555	25.6414	90.848	-13.513	19.0921	6.23464	11.905	6.79299	-7.74783	3.5774	5.36923	33.0107	-17.8882	-7.41243	-10.4873	-16.2053	-18.5964	18.5387	-39.6368	-35.1754	-4.62282
B97-D3(BJ)	GGA	2006	N/A		5.31385	25.1836	91.2381	-13.8436	18.767	5.98129	11.3785	6.57898	-8.36553	3.43849	5.18871	33.0107	-17.8882	-7.41243	-10.4873	-16.2326	-18.4426	19.375	-39.9922	-35.3767	-4.15651
B97-K	GH-GGA	2004	42		-31.7342	-21.0312	95.197	-57.1609	-32.0022	3.38269	5.48534	2.46557	-15.5393	0.503862	1.98125	25.7404	-51.862	-35.2337	4.41767	2.14543	5.01481	40.9214	-50.2754	-43.4608	-11.9737
B98	GH-GGA	2004	21.9847		6.41923	26.3091	7.33323	-2.71775	10.6149	7.60586	13.7434	7.83734	-6.06263	5.00771	8.0357	13.3192	-7.25439	-2.65342	-3.76157	-9.42436	-12.5026	6.49806	-29.0398	-24.3699	-9.77338
B97-1	GH-GGA	1998	21		5.18259	24.1367	91.1324	-14.1752	18.2472	6.57572	11.9251	6.78213	-7.67702	4.0302	6.50941	32.8663	-18.4473	-7.65943	-10.474	-11.4363	-13.0393	24.0736	-37.1466	-32.4351	-2.00712
B97-1-D2	GH-GGA	1998	21		4.56879	23.4281	91.5348	-14.6095	17.8142	5.55641	10.4377	6.18462	-8.65377	2.89771	4.62178	32.8663	-18.4473	-7.65943	-10.474	-16.4331	-18.0177	19.7973	-42.5857	-37.4513	-5.87366
B97-2	GH-GGA	2001	21		10.2948	33.9246	91.9908	-8.95573	24.4794	11.2248	20.4184	11.3342	0.295825	8.67761	13.5493	33.8621	-12.028	0.105214	-4.9704	-10.1008	-10.8946	32.3637	-28.642	-23.0683	13.8455
B97-2-D2	GH-GGA	2001	21		9.68097	33.216	92.3933	-9.38998	24.0464	10.2055	18.3807	10.7367	-0.680925	7.54512	11.6617	33.8621	-12.028	0.105214	-4.9704	-15.094	-15.873	28.0874	-34.081	-28.0845	9.97894
B97-3	GH-GGA	2005	26.9288		8.50547	28.9932	92.5161	-10.1835	22.7033	10.3785	18.4846	10.1141	-1.901	7.58783	12.7338	33.2987	-43.0212	-22.4773	-26.9895	-2.94345	-2.75019	38.3697	-45.737	-39.9747	-4.865
B97-3-D2	GH-GGA	2005	26.9288		7.89168	28.2846	92.9185	-10.6178	22.2703	9.35918	16.9972	9.51655	-2.87775	6.45534	10.8462	33.2987	-43.0212	-22.4773	-26.9895	-7.94032	-7.72855	34.0934	-51.1761	-44.9909	-8.73157
B97M-V	mGGA	2015	N/A		6.51068	20.1068	52.0666	-21.5433	10.7731	4.7813	2.64782	5.17657	-18.2179	1.83854	-2.32321	32.4127	-23.0408	-15.6038	-14.7916	-21.0671	-30.0813	4.7725	-52.35	-52.8544	-23.9882
B97M-rV	mGGA	2017	N/A		6.48248	20.0794	50.7439	-21.5844	10.8081	4.7535	2.61942	5.15922	-18.2382	1.80362	-2.37353	32.476	-23.0569	-15.5756	-14.7898	-21.226	-30.2627	4.58895	-52.5286	-53.0573	-24.1961
BLOC	mGGA	2013	N/A		-10.8635	5.20035	16.4688	-25.1373	7.03644	-4.29231	-7.90035	-3.98946	-29.0133	-6.63598	-13.7296	31.6024	-27.5546	-16.6498	-16.3747	-31.2352	-39.0189	-8.04261	-59.041	-57.8527	-34.1795
BLOC-D3(0)	mGGA	2013	N/A		-10.9507	5.09152	17.052	-25.1484	7.03089	-4.73005	-8.65268	-4.09039	-29.3173	-7.20177	-14.8384	31.6024	-27.5546	-16.6498	-16.3747	-35.0712	-43.2307	-12.0634	-61.7436	-60.7511	-36.7047
BLYP	GGA	1988	N/A		-24.8156	-4.53212	19.6643	-16.4002	17.3913	-6.3555	-7.63438	-6.66289	-29.4042	-8.18475	-13.3238	31.9397	-22.243	-22.0306	-19.7449	-26.7158	-38.1564	-15.6016	-57.3755	-59.8362	-45.1609
BLYP-D2	GGA	1988	N/A		-25.5522	-5.38246	20.1472	-16.9213	13.9502	-7.57868	-9.41923	-7.3799	-30.5763	-9.54374	-15.5889	31.9397	-22.243	-22.0306	-19.7449	-32.7121	-44.1304	-20.7332	-63.9024	-65.8557	-49.8008
BLYP-D3(0)	GGA	1988	N/A		-24.9823	-4.73879	19.7321	-16.4331	14.4466	-7.02165	-8.77286	-6.86289	-29.9148	-9.09331	-15.1545	31.9397	-22.243	-22.0306	-19.7449	-32.1101	-43.964	-21.1622	-60.8866	-63.4585	-48.2826
BLYP-D3(BJ)	GGA	1988	N/A		-25.5504	-5.42798	20.2403	-16.8733	14.0133	-7.58362	-9.68716	-7.21674	-30.7001	-9.96066	-16.8307	31.9397	-22.243	-22.0306	-19.7449	-34.7764	-45.6388	-21.7314	-60.6283	-62.1536	-45.9014
BLYP-NL	GGA	1988	N/A		-26.8175	-7.32337	20.138	-18.637	12.2031	-9.21185	-11.9522	-8.78197	-33.5153	-11.287	-18.7687	32.7556	-22.7049	-22.4519	-20.2298	-36.6801	-48.4285	-24.57	-68.7419	-71.0108	-55.098
BLYP-D3M(BJ)	GGA	1988	N/A		-25.3092	-5.14537	20.078	-16.7347	14.1439	-7.35117	-9.29525	-7.16487	-30.6334	-9.59262	-16.5191	30.9035	-22.243	-22.0306	-19.7449	-33.3737	-44.6514	-21.6836	-60.1873	-62.1122	-46.8732
BLYP-D3(CSO)	GGA	1988	N/A		-25.7369	-5.64508	20.3484	-17.0149	13.8696	-7.75454	-9.84363	-7.32229	-30.7783	-10.0745	-17.0628	31.9397	-22.243	-22.0306	-19.7449	-35.4497	-46.0344	-21.9623	-60.2974	-61.6147	-45.2716
BLYP-D4	GGA	1988	N/A		-26.4806	-6.54337	20.9898	-17.8251	15.9747	-8.39147	-10.7425	-8.16047	-32.0176	-10.8618	-18.1155	31.9397	-22.243	-22.0306	-19.7449	-35.0536	-46.3582	-21.7648	-66.3324	-68.2093	-51.0101
BMK	GH-mGGA	2004	42		-27.4914	-10.8312	46.0604	-10.3087	24.1445	4.31332	10.2719	4.2847	-10.3879	-34.9824	-31.1504	35.1362	-48.3496	-24.4457	15.1992	3.95698	4.20197	44.073	-45.8045	-39.968	-5.80792
BMK-D2	GH-mGGA	2004	42		-28.1052	-11.5398	46.4628	-54.6016	-20.1471	3.29401	8.78448	3.68719	-11.3646	-36.1149	-33.038	35.1362	-48.3496	-24.4457	15.2069	-1.03988	-0.776394	39.7966	-51.2457	-44.9842	-9.67449
BMK-D3(0)	GH-mGGA	2004	42		-27.7019	-11.0907	46.1454	-54.2283	-19.7644	3.73415	9.29116	4.0182	-10.928	-35.8596	-32.9946	35.1362	-48.3496	-24.4457	15.2015	-0.182604	-0.042686	39.9518	-47.9785	-41.9298	-7.47685
BMK-D3(BJ)	GH-mGGA	2004	42		-27.9822	-11.4285	46.4316	-54.4843	-20.0212	3.53202	9.03295	3.93159	-11.1346	-36.2043	-33.5173	35.1362	-48.3496	-24.4457	15.2052	-1.81367	-0.920889	39.8888	-47.5589	-40.8683	-5.62826
BOP	GGA	1999	N/A		-24.0623	-2.76125	17.2272	-15.6878	15.9663	-5.45605	-6.71403	-6.0376	-28.6419	-7.27383	-12.1964	30.0997	-22.2267	-22.8373	-19.7908	-24.841	-35.8019	-13.7779	-54.862	-56.9189	-42.8135
BOP-D3(0)	GGA	1999	N/A		-24.5947	-3.41447	17.5522	-15.9707	15.6992	-6.64479	-8.76793	-6.60712	-29.9517	-8.86852	-15.5179	30.0997	-22.2267	-22.8373	-19.7908	-32.4811	-43.6377	-21.1673	-59.5032	-61.2266	-46.3786
BOP-D3(BJ)	GGA	1999	N/A		-25.3333	-4.30989	18.2329	-16.5149	14.2879	-7.51039	-10.1821	-7.00958	-30.9246	-10.1067	-17.8339	30.0997	-22.2267	-22.8373	-19.7908	-36.4826	-46.7057	-22.6211	-59.134	-59.889	-43.4443
BP86	GGA	1988	N/A		-25.9167	-5.57099	18.5842	-19.6789	14.3382	-7.61573	-10.0086	-7.28567	-31.8787	-9.53235	-16.5013	32.0005	-21.3274	-19.7635	-18.6021	-34.565	-45.1131	-17.4697	-62.6353	-63.4659	-44.0486
BP86-D2	GGA	1988	N/A		-26.5612	-6.31501	19.0068	-20.1349	13.8836	-8.686	-11.5703	-7.91306	-32.9043	-10.7215	-18.4833	32.0005	-21.3274	-19.7635	-18.6021	-39.8117	-50.3404	-21.9599	-68.3464	-68.7329	-48.1104
BP86-D3(0)	GGA	1988	N/A		-26.0921	-5.78805	18.6673	-19.7301	14.2957	-8.23443	-11.0636	-7.49718	-32.3823	-10.3688	-18.1674	32.0005	-21.3274	-19.7635	-18.6021	-39.6312	-50.5766	-22.7228	-65.922	-66.8624	-47.0131
BP86-D3(BJ)	GGA	1988	N/A		-26.4909	-6.27253	19.0336	-20.0478	13.9823	-8.57077	-11.5865	-7.71406	-32.8588	-10.9787	-19.3267	32.0005	-21.3274	-19.7635	-18.6021	-41.6901	-51.6428	-22.8471	-65.6441	-65.5828	-44.7972
BP86-D3(CSO)	GGA	1988	N/A		-26.7287	-6.55187	19.1871	-20.2205	13.8094	-8.84874	-11.9557	-7.86682	-33.0897	-11.1963	-19.7953	32.0005	-21.3274	-19.7635	-18.6021	-42.2716	-52.0661	-23.0847	-65.2203	-65.0442	-44.158
BP86-D3M(BJ)	GGA	1988	N/A		-26.1592	-5.86893	18.7094	-19.7777	14.2488	-8.24145	-11.0512	-7.57277	-32.4577	-10.3703	-18.1849	32.0005	-21.3274	-19.7635	-18.6021	-39.5785	-50.4211	-22.6342	-65.7859	-66.5905	-46.8211
BPBE	GGA	1996	N/A		-24.9402	-3.06686	21.8684	-17.5838	16.3797	-5.7291	-7.16644	-5.49037	-29.1221	-7.6376	-13.7598	32.056	-21.0481	-18.0776	-17.6931	-33.3744	-43.0265	-13.2002	-59.9796	-59.9701	-38.2131
BPBE-D3(0)	GGA	1996	N/A		-25.1429	-3.31776	21.9497	-17.626	16.3491	-6.50023	-8.48239	-5.7352	-29.7268	-8.70267	-15.8888	32.056	-21.0481	-17.5919	-17.2074	-39.4789	-49.5601	-19.4605	-63.3766	-63.4379	-41.1208
BPBE-D3(BJ)	GGA	1996	N/A		-25.6686	-3.95681	22.4421	-18.0512	15.9291	-6.96067	-9.22815	-6.03901	-30.4122	-9.46319	-17.3149	32.056	-21.0481	-17.4985	-17.114	-42.1503	-51.1487	-19.8841	-63.2484	-62.2002	-38.734
CAM-B3LYP	RSH-GGA	2004	19 ⟶ 65		-28.4416	-9.57294	94.7266	-13.6895	19.6159	5.32454	10.8924	5.41482	-9.9324	-29.7667	-28.4679	33.7248	-45.8195	-25.4472	11.6161	-6.62744	-4.98248	39.0964	-52.3078	-45.4481	-7.62757
CAM-B3LYP-D3(0)	RSH-GGA	2004	19 ⟶ 65		-28.6112	-9.78044	94.813	-13.7613	19.5503	4.9717	10.3173	5.22388	-10.2906	-30.2702	13.1185	33.7248	-45.8195	-25.4472	11.6937	-9.73628	-8.20738	35.9411	-54.3035	-47.3728	-9.35539
CAM-B3LYP-D3(BJ)	RSH-GGA	2004	19 ⟶ 65		-28.7364	-9.93378	94.9586	-13.8789	19.4331	4.85531	10.1231	5.1937	-10.4224	-30.4818	12.7704	33.7248	-45.8195	-25.4472	11.6192	-10.719	-8.72926	35.9828	-54.3272	-46.9618	-8.37148
GAM	GGA	2015	N/A		10.2879	51.331	8.86496	5.59225	49.2243	16.0139	29.3778	15.9973	9.05793	14.1265	20.8832	40.8617	1.26178	14.2148	3.74392	-21.8333	-35.5467	7.75629	-25.0883	-27.4947	7.30885
HCTH/93	GGA	1998	N/A		2.26191	36.6564	13.0129	-4.48197	32.3203	8.9938	16.0989	8.57357	-4.57484	6.77834	8.72554	35.019	-6.64754	0.83465	-3.81588	-22.5266	-34.1948	2.60026	-33.3629	-35.3158	-6.50518
HCTH/120	GGA	2000	N/A		2.30404	36.2919	11.3023	-1.21101	37.2091	9.28011	17.0441	9.10113	-3.21052	7.00932	9.3586	36.3312	-5.45595	2.31045	-2.915	-25.3713	-37.9735	-1.55261	-35.7857	-38.5047	-10.2665
HCTH/120-D3(0)	GGA	2000	N/A		2.14011	36.0904	11.394	-1.28315	37.1427	8.8477	16.3247	8.91037	-3.60197	6.465	8.29519	36.3312	-5.45595	2.31045	-2.915	-29.067	-41.9472	-5.41976	-38.2775	-41.0622	-12.5642
HCTH/120-D3(BJ)	GGA	2000	N/A		1.69457	35.5512	11.7767	-1.60751	36.8254	8.29069	15.4057	8.64372	-4.25709	5.63965	6.66157	36.3312	-5.45595	83.6663	-2.915	-31.4284	-43.615	-6.15172	-38.0789	-40.1222	-10.6968
HCTH/147	GGA	2000	N/A		1.95635	36.7043	12.2134	-1.91814	35.8792	8.79154	16.1258	8.59481	-4.26109	6.52568	8.46181	35.7308	-5.96886	1.61161	-3.32623	-25.6603	-37.9219	-1.21665	-36.1679	-38.5781	-10.0032
HCTH/407	GGA	2001	N/A		3.88452	39.7566	13.5178	-1.66733	36.8941	9.47927	17.4448	9.20502	-3.2514	7.36167	9.77901	36.5456	-5.84173	3.06747	-2.9031	-24.4373	-36.6478	2.40839	-34.1737	-36.5768	-5.5674
HF	HF	1930	100		-12.3818	15.6036	61.4639	-46.8839	11.0902	62.6432	92.3716	111.127	77.0266	59.5501	91.376	59.3312	-41.0155	13.6382	26.7662	74.4694	51.1949	142.153	29.1314	12.156	104.085
HF-D3(0)	HF	1930	100		-12.5632	15.3773	-22.9242	-65.7643	-7.78255	62.0226	91.3161	110.899	76.5093	58.7151	89.7144	59.3306	-41.0145	13.6386	26.7697	69.4132	45.7528	136.908	25.8731	8.80879	101.152
HF-D3(BJ)	HF	1930	100		-15.1007	12.3075	-20.8943	-67.5402	-9.50235	59.0351	86.5285	109.166	72.8708	55.5507	83.6282	59.3306	-41.0145	13.6386	26.7697	60.3662	37.8808	132.535	27.5828	11.9662	107.461
HF-NL	HF	1930	100		-13.9834	13.4564	-20.3966	-66.1307	-8.15956	195.406	87.9808	108.426	73.0738	56.5493	86.3672	59.3281	-40.3876	13.8248	26.7149	63.4049	40.4761	131.887	17.7857	1.76011	93.8427
HFLYP	HF	1988	100		-28.6394	-7.38669	-8.83848	-71.7685	-27.0539	177.247	66.5179	99.2623	50.2884	41.96	64.2525	45.8478	-48.1287	-5.95099	21.0886	45.755	34.0591	120.952	-5.22338	-10.5294	78.8562
HFPW92	HF	1988	100		-29.6395	-7.96796	-10.9245	-74.5014	-30.5924	59.6026	68.1276	99.6262	51.4406	43.223	64.9831	45.0148	-50.8068	-8.3749	20.5968	53.9747	41.7519	126.854	0.966272	-5.21269	83.0288
HISS	RSH-GGA	2008	60 in mid-range		11.9612	51.7424	-25.241	7.29391	39.3871	8.15172	16.6144	8.84889	-3.81575	19.7933	9.88418	30.9354	5.79945	7.71319	10.9189	-14.7174	-12.0944	43.0661	-19.7594	-11.4615	38.2213
HSE-HJS	RSH-GGA	2008	25 ⟶ 100		8.24229	28.5292	91.0134	-0.824473	35.2313	9.10631	16.8196	9.78244	-2.80346	6.56643	10.6788	36.4863	-11.1721	2.27511	-5.05242	-10.5574	-11.0654	35.0053	-30.3601	-24.1881	15.0816
HSE-HJS-D3(0)	RSH-GGA	2008	25 ⟶ 100		8.22806	28.5104	91.0267	-0.82165	35.2354	8.90668	16.4713	9.7722	-2.90595	6.36011	10.3315	36.4863	-11.1721	2.27511	-5.05242	-12.7571	-13.596	32.5974	-32.1953	-26.297	13.1976
HSE-HJS-D3(BJ)	RSH-GGA	2008	25 ⟶ 100		7.9904	28.2206	91.2123	-0.985976	35.0755	8.71581	16.1812	9.59253	-3.21738	5.96802	9.54038	36.4863	-11.1721	2.27511	-5.05242	-14.2428	-14.4327	32.1972	-32.2789	-25.6462	14.31
LC-wPBE08	RSH-GGA	2009	0 ⟶ 100		-27.7288	-7.20832	97.8511	-6.87562	27.5954	76.9869	12.0527	71.5172	-7.51754	2.61355	5.25895	35.3179	-41.4487	-18.347	13.5872	-6.17056	-1.52613	55.6353	-48.013	-37.7844	12.7507
LC-wPBE08-D3(0)	RSH-GGA	2009	0 ⟶ 100		3.18641	23.6665	62.3823	-6.9536	27.5239	76.6087	11.4369	71.3138	-7.89876	2.08312	4.18194	35.3179	-41.4487	-18.347	13.5308	-9.46705	-4.9542	52.2801	-50.1351	-39.837	10.907
LC-wPBE08-D3(BJ)	RSH-GGA	2009	0 ⟶ 100		3.02488	23.4691	62.5584	-7.09577	27.383	76.4274	11.1272	71.2602	-8.10215	1.77906	3.64358	35.3179	-41.4487	-18.347	13.4251	-10.6826	-5.69139	52.1826	-50.2068	-39.4482	11.9471
LC-wPBE08-D3M(BJ)	RSH-GGA	2009	0 ⟶ 100		3.14827	23.619	62.4169	-6.984	27.4937	76.5677	11.3646	71.2736	-7.98924	2.01248	3.99494	35.3179	-41.4487	-18.347	13.4808	-9.7041	-5.14209	52.1201	-50.1445	-39.7799	10.9842
LRC-wPBE	RSH-GGA	2008	0 ⟶ 100		-84.6089	-65.053	97.6593	-63.4526	-30.5898	-0.221126	1.83449	67.8484	-19.1167	-2.58176	-5.50312	33.2217	-40.0457	-23.6175	9.61202	-22.1263	-20.0055	23.8121	-61.3562	-52.3918	-16.8474
LRC-wPBEh	RSH-GGA	2009	0 ⟶ 100		-75.5602	-55.2094	95.0157	-67.013	-32.6986	6.90873	14.0254	74.307	-5.65233	5.38169	7.39036	34.7487	-40.1099	-19.4626	18.5227	-12.2999	-10.0761	37.788	-52.0604	-43.4277	-2.8128
mBEEF	mGGA	2014	N/A		-2.17203	14.9758	47.3076	-21.7568	1.69439	2.94049	-0.960782	3.47538	-21.1306	0.43206	-6.19934	23.4289	-23.4186	-16.0208	-9.56963	-31.213	-37.2451	0.693187	-52.5007	-51.3728	-19.5832
M05	GH-mGGA	2005	28		-10.9672	26.5488	83.4514	0.531664	35.1077	20.8361	38.6949	20.7039	18.7883	18.7099	30.3468	34.6659	-28.8376	-8.86775	-17.631	-11.2938	-16.3432	29.4732	-38.9007	-35.5302	2.28946
M05-D3(0)	GH-mGGA	2005	28		-11.0756	26.4167	83.5128	0.478363	35.0575	20.6507	38.4031	20.5897	18.5867	18.4611	29.857	34.6659	-28.8376	-8.86775	-17.631	-13.2578	-18.3969	27.4507	-40.3184	-36.9413	0.987388
M05-2X	GH-mGGA	2005	56		-25.4354	2.87315	66.1895	-50.0391	-6.33268	20.1098	39.146	57.3789	19.8316	17.0155	31.5905	44.2217	-43.5364	-8.58348	24.2564	18.3643	17.6361	66.3517	-26.5666	-21.245	21.8622
M05-2X-D3(0)	GH-mGGA	2005	56		-25.4738	2.82694	66.2176	11.2333	54.94	20.0986	39.1442	57.3486	19.795	17.0136	31.6123	44.2217	-43.5364	-8.58348	24.2275	17.6377	16.8641	65.5759	-27.2948	-22.0185	21.1075
M06	GH-mGGA	2006	27		-17.6222	11.4695	44.6464	-4.48599	27.1651	16.5359	31.6136	17.3702	11.3531	14.4221	23.523	31.6755	-6.11499	4.16563	-0.801335	-15.0748	-18.7274	24.4536	-28.7258	-24.0612	11.0114
M06-D2	GH-mGGA	2006	27		-18.236	19.1785	90.5774	-4.92024	26.7321	15.5166	30.1262	16.7726	10.3763	13.2896	21.6354	31.6755	-6.11499	4.16563	-0.801335	-20.0717	-23.7058	20.1773	-34.1649	-29.0774	7.14483
M06-D3(0)	GH-mGGA	2006	27		-17.6793	19.8183	90.2196	-4.52835	27.1228	16.4919	31.5642	17.3218	11.288	14.4133	23.546	31.6755	-6.11499	4.16563	-0.801335	-16.0868	-19.8342	23.3415	-29.7207	-25.132	9.97304
revM06	GH-mGGA	2019	40.41		20.4334	51.6187	47.9481	-0.0912693	35.2343	18.6468	34.9572	68.1924	14.2992	-22.0077	-10.8619	36.1764	-38.6074	-23.2692	-32.3965	1.77854	2.47634	47.0622	-47.4104	-41.7671	-2.32453
M06-L	mGGA	2006	N/A		-22.4737	9.92786	1.4065	-1.34766	25.637	12.6317	18.6397	12.9156	-2.35756	10.418	12.421	26.5073	-2.2674	-1.03678	0.0310482	-29.419	-39.6126	0.341266	-39.4654	-39.755	-8.10313
M06-L-D2	mGGA	2006	N/A		-23.0875	9.21925	1.80893	-1.78191	25.204	11.6124	17.1523	12.3181	-3.3343	9.28551	10.5334	26.5073	-2.2674	-1.03678	0.0310481	-34.4159	-44.5909	-3.93508	-44.9045	-44.7713	-11.9697
M06-L-D3(0)	mGGA	2006	N/A		-22.4806	9.91943	1.4105	-1.34919	25.6358	12.6404	18.6626	12.9125	-2.35355	10.4302	12.4532	26.5073	-2.2674	-1.03678	0.0310481	-29.7973	-40.0141	-0.0685141	-39.8484	-40.1705	-8.52263
revM06-L	mGGA	2017	N/A		4.36822	37.1308	7.79502	-1.03782	27.4882	11.4473	14.8661	11.9514	-6.32303	8.91988	10.1749	30.2239	-4.50107	-1.2471	-0.788016	-20.9777	-30.5141	5.38594	-36.4651	-36.7283	-8.04795
M06-2X	GH-mGGA	2006	54		-24.6577	6.99189	98.13	-49.4226	-11.8485	22.9621	42.6106	22.4588	22.6942	19.9404	35.1697	38.0345	-43.7964	-15.0758	27.0241	15.7128	16.3272	58.7943	-29.7539	-24.5061	13.7083
M06-2X-D2	GH-mGGA	2006	54		-25.2715	6.28328	98.5324	-49.8569	-12.2815	21.9428	41.1232	21.8613	21.7174	18.8079	33.2821	38.0345	-43.7964	-15.0758	26.8886	10.7159	11.3489	54.518	-35.193	-29.5223	9.84169
M06-2X-D3(0)	GH-mGGA	2006	54		-24.6601	6.9889	98.1307	-49.4208	-11.8463	22.9737	42.6367	22.4594	22.7039	19.9541	35.2019	38.0345	-43.7964	-15.0758	27.0171	15.3882	15.9842	58.4417	-30.0841	-24.8633	13.3432
M06-HF	GH-mGGA	2006	100		-42.8711	196.918	63.1676	-58.9483	-9.91788	13.8456	33.755	83.1816	16.2851	10.5521	22.3895	49.1456	-51.7716	-8.66269	25.4284	40.289	35.9162	83.9991	-14.7977	-9.59289	33.5235
M06-HF-D3(0)	GH-mGGA	2006	100		-42.9027	-8.79555	10.2832	-58.969	-9.93826	13.8399	33.76	83.1574	16.2569	10.5527	22.4131	49.1456	-51.7716	-8.66269	25.436	39.6385	35.2265	83.3061	-15.451	-10.2894	32.8421
M08-SO	GH-mGGA	2008	56.79		-23.6356	34.4414	46.3262	-40.114	-2.23605	23.2013	45.4829	23.7256	28.1402	20.6015	36.4146	38.3833	-34.4217	-8.38682	24.1192	8.65783	11.804	53.0851	-28.9603	-21.2593	14.5259
M08-HX	GH-mGGA	2008	52.23		-29.4727	12.7489	47.6707	-49.1871	-11.8056	16.8557	34.5688	16.8201	15.3068	13.9601	27.4148	37.8968	-43.4113	-14.6911	21.6934	15.9843	17.3732	55.0761	-29.5903	-23.8136	10.2545
M11	RSH-mGGA	2011	42.8 ⟶ 100		-29.3727	0.940838	54.0745	-48.7265	-10.3428	7.99643	21.5126	6.98169	0.298159	5.57604	13.4527	38.9599	-41.6586	-13.4721	19.5699	7.76536	10.8636	49.1355	-35.0678	-27.2607	4.91837
M11-D3(BJ)	RSH-mGGA	2011	42.8 ⟶ 100		-29.4139	194.639	54.1054	-48.7462	-10.3612	7.95015	21.4406	6.95309	1.31509	5.48739	13.2902	38.9599	-41.6586	-13.4724	19.5735	6.71906	9.97584	48.3841	-35.5174	-27.5222	4.81895
revM11	RSH-mGGA	2019	22.5 ⟶ 100		99.6497	1.07501	27.3737	-96.1347	71.3595	3.91174	16.2917	17.5084	-4.6316	42.7458	8.52995	122.665	1.66043	-13.4065	-25.0528	81.3795	-37.4913	8.53229	-41.9442	-31.3474	7.45118
M11-L	mGGA	2011	N/A		-42.1449	-46.5621	47.8133	-32.1959	-34.0437	-17.669	-45.243	-16.4421	-63.7868	-20.8082	-45.4027	-1.93916	-30.9394	-59.1206	-32.9338	-38.2932	-38.876	-0.131775	-85.3508	-81.5191	-44.69
M11-L-D3(0)	mGGA	2011	N/A		-42.2533	-46.7081	47.8571	-32.2279	-34.0702	-17.9677	-45.7486	-16.5784	-64.0646	-21.2606	-46.3536	-1.93916	-30.9394	-59.1206	-32.9347	-40.3856	-41.0196	-2.21242	-86.4336	-82.4899	-45.5106
MN12-L	mGGA	2012	N/A		-42.378	-38.33	19.1577	-54.6863	-26.3934	-27.458	-48.2993	-25.7211	-68.2097	-30.6952	-49.8721	28.5205	-48.3416	-44.2415	-41.9321	-23.2201	-26.6434	-1.3788	-80.6709	-77.8667	-56.5551
MN12-L-D3(BJ)	mGGA	2012	N/A		-42.4683	-38.4408	19.2253	-54.7381	-26.4428	-27.571	-48.4718	-25.7848	-68.326	-30.9027	-50.2536	28.5205	-48.3416	-44.2415	-41.9321	-24.9029	-28.0741	-2.57545	-81.3037	-78.1975	-56.6053
MN12-SX	RSH-mGGA	2012	25		-37.9676	-20.1711	46.6487	-32.4602	-11.0098	-8.85564	-17.143	-7.96943	-35.6815	-12.1507	-20.8139	22.016	-34.5031	-42.4371	-37.3888	-14.7485	-10.9883	19.6803	-68.1032	-61.7631	-33.9063
MN12-SX-D3(BJ)	RSH-mGGA	2012	25		-38.0768	-20.3049	46.7321	-32.527	-11.074	-9.0028	-17.3725	-8.04906	-35.8353	-12.3996	-21.2766	22.016	-34.5031	-42.4371	-37.3888	-16.559	-12.5774	18.3515	-68.931	-62.3109	-34.1384
MN15	GH-mGGA	2015	44		-37.4838	5.64378	50.2559	-45.1792	-9.7693	-2.31729	7.15606	-1.58273	-12.7912	-3.77048	-0.90346	34.0982	-35.1268	-18.0237	-28.9632	-14.0193	-20.031	25.6099	-52.6264	-45.216	-14.3533
MN15-L	mGGA	2015	N/A		-16.3237	37.7312	6.10486	12.6305	48.7353	28.2363	45.3652	29.2591	26.4725	25.1731	36.5504	34.9121	9.82808	21.1861	13.4952	-20.1052	-34.4011	0.498032	-15.97	-16.2403	4.51145
mPW91	GGA	1998	N/A		-11.3523	10.0485	21.208	-16.5288	17.6148	-6.39377	-8.08404	-6.10224	-29.9183	-8.3032	-14.6417	32.2158	-20.5072	-18.1489	-17.5602	-34.6409	-44.664	-15.1478	-61.4317	-61.8492	-40.299
MS0	mGGA	2012	N/A		-25.0168	-28.4012	4.20627	-34.7276	-9.15244	-8.66503	-22.4633	-7.95527	-42.9806	-11.511	-25.4888	25.7738	-36.3435	-34.2848	-27.6997	-26.0347	-30.6552	3.17086	-70.1014	-67.5957	-39.5283
MS0-D3(0)	mGGA	2012	N/A		-25.028	-28.4159	4.22354	-34.7315	-9.15602	-8.81711	-22.7281	-7.96162	-42.8654	-11.6417	-25.6736	25.7738	-36.3435	-34.2848	-27.6997	-27.8886	-32.8195	1.10298	-71.7342	-69.5011	-41.256
MS1	mGGA	2013	N/A		-23.2913	-23.4679	48.8132	-32.0709	-5.29386	-6.84721	-18.243	-6.21481	-38.8829	-9.53035	-21.6689	26.9268	-34.3032	-31.6718	-26.2238	-25.2315	-30.2498	2.18034	-67.0639	-64.7888	-38.3828
MS1-D3(0)	mGGA	2013	N/A		-23.3101	-23.4913	48.8132	-32.0514	-5.27169	-7.12868	-18.7326	-6.22967	-38.879	-9.83977	-22.2519	26.9268	-34.3032	-31.6718	-26.2238	-27.8566	-33.1943	-0.595342	-69.212	-67.1653	-40.4431
MS2	mGGA	2013	N/A		-26.2569	-27.8029	49.3421	-35.7517	-8.72557	-11.024	-24.714	-10.3038	-45.7064	-13.7535	-28.2292	27.1014	-37.0018	-34.9378	-28.6359	-28.3225	-34.3282	-2.43288	-73.2626	-71.423	-45.3934
MS2-D3(0)	mGGA	2013	N/A		-26.2641	-27.8128	49.3553	-35.7507	-8.72408	-11.1843	-24.9942	-10.3052	-45.649	-13.8986	-28.4458	27.1014	-37.0018	-34.9378	-28.6359	-30.2429	-36.5672	-4.56603	-74.9415	-73.3815	-47.1591
MS2h	GH-mGGA	2013	9		-26.8669	-26.3531	43.4243	-29.7304	-2.1741	-5.53298	-16.1079	-4.82521	-36.5735	-8.50854	-19.5482	27.8925	-30.9781	-26.2558	-22.5062	-20.7941	-24.1669	14.2404	-60.6209	-56.9626	-24.4441
MS2h-D3(0)	GH-mGGA	2013	9		-26.874	-26.363	43.4374	-29.7294	-2.1726	-5.6932	-16.3881	-4.82663	-36.2718	-8.65367	-19.7647	27.8925	-30.9781	-26.2558	-22.5062	-22.7145	-26.406	12.1072	-62.2998	-58.9211	-26.2099
MVS	mGGA	2015	N/A		-21.0089	17.0558	-39.4371	5.07572	42.4256	18.0186	29.6086	18.8598	8.47688	15.5112	22.0213	37.0374	5.32601	17.515	9.10738	-32.8007	-48.2814	-1.0438	-31.7244	-33.3719	2.98683
MVSh	GH-mGGA	2015	25		-10.9934	16.6288	48.4866	7.74903	43.1867	28.854	46.5668	29.5254	26.5423	25.7645	39.8754	35.9964	7.51194	-6.63558	-16.0987	-9.93336	-10.3182	46.261	-40.7006	-35.0304	16.3022
N12	GGA	2012	N/A		-32.8811	-17.8828	25.98	-23.9318	3.43136	-13.9797	-20.579	-13.9538	-41.3338	-15.8996	-27.4939	26.0815	-24.3068	-26.9264	-21.2685	-38.1294	-44.9907	-6.855	-69.025	-67.7626	-34.8936
N12-D3(0)	GGA	2012	N/A		-33.1742	-18.2424	26.1207	-24.0456	3.32939	-14.6628	-21.7096	-14.2975	-41.9998	-16.8865	-29.5268	26.0815	-24.3068	-26.9264	-21.2685	-43.5195	-50.5677	-12.2907	-72.2238	-70.7819	-37.5446
N12-SX	RSH-GGA	2012	25		-37.1308	-34.7559	43.5528	-28.8384	-6.22738	-20.0675	-30.4831	-19.9039	-51.9239	-22.3157	-34.148	23.1798	-46.2388	-40.9663	-34.2284	-21.2266	-19.7173	22.0895	-72.5073	-65.7586	-28.9685
N12-SX-D3(BJ)	RSH-GGA	2012	25		-37.4403	-35.1348	43.7948	-29.037	-6.41907	-20.5515	-31.2679	-20.1341	-52.422	-23.0748	-35.6006	23.1798	-46.2388	-40.9663	-34.2284	-25.5449	-23.6248	18.8476	-74.4959	-67.171	-29.5754
OLYP	GGA	2001	N/A		-1.73987	27.6979	15.5404	-6.62571	28.1739	4.60371	8.65884	4.14856	-12.3748	2.59194	1.86139	33.3077	-11.4965	-6.15355	-8.71982	-24.278	-34.7038	-1.45406	-40.5591	-41.8615	-16.4378
OLYP-D3(0)	GGA	2001	N/A		-2.62174	26.6105	16.2413	-7.24605	27.5653	2.92384	5.56224	3.42074	-14.5839	0.45136	-2.77011	33.3077	-11.4965	-6.15355	-8.71982	-33.3234	-43.4463	-9.46402	-45.1499	-45.5765	-19.1672
OLYP-D3(BJ)	GGA	2001	N/A		-3.49165	25.5608	16.9564	-7.78555	27.0566	1.95973	4.17233	2.80037	-15.5052	-0.82652	-4.93024	33.3077	-11.4965	-6.15355	-8.71982	-37.2258	-46.9553	-11.1854	-44.8322	-44.7635	-16.5774
O3LYP	GH-GGA	2001	20		9.78866	35.0799	41.7265	-9.40084	25.2903	9.6578	17.8122	9.45082	-2.79921	7.40513	11.0272	34.7442	-12.9659	-3.37575	-8.86188	-14.254	-19.5321	20.4784	-33.5371	-30.6014	1.83795
OPBE	GGA	2001	N/A		-1.0365	31.6499	17.0353	-8.53241	7.16082	5.27766	8.97534	5.4062	-12.08	3.16876	1.49323	15.6091	-10.9983	-2.5646	-6.19548	-28.0558	-36.6134	-0.0521523	-42.6671	-41.4484	-12.2431
oTPSS-D3(0)	mGGA	2010	N/A		-10.4325	10.4398	46.31	-16.604	7.30092	-3.02838	-6.21247	-2.61575	-27.8156	-5.40301	-12.3436	23.3591	-19.8459	-22.8551	-16.0554	-40.8549	-48.6778	-15.3171	-65.3576	-64.066	-37.8397
oTPSS-D3(BJ)	mGGA	2010	N/A		-10.8596	9.92098	46.697	-16.9364	6.97385	-3.42991	-6.87118	-2.87113	-28.3985	-6.04972	-13.5959	23.3591	-19.8459	-22.8551	-16.0554	-43.0029	-49.9603	-15.6707	-65.4026	-63.2014	-36.043
PBE	GGA	1996	N/A		-25.0851	-3.06933	28.3263	-15.862	19.1115	-5.70346	-7.08758	-5.3301	-28.7421	-7.65559	-13.7945	32.8487	-19.4027	-16.8015	-16.5577	-36.3005	-46.7123	-17.098	-62.0448	-62.7499	-41.2434
PBE-D2	GGA	1996	N/A		-25.5455	-3.60079	28.6282	-16.1877	18.7868	-6.46794	-8.11619	-5.77823	-29.4747	-8.50495	-15.2102	32.8487	-19.4027	-16.8015	-16.5577	-40.0482	-50.4461	-20.3052	-66.1241	-66.512	-44.1433
PBE-D3(0)	GGA	1996	N/A		-25.199	-3.20921	28.3969	-15.9177	19.0592	-6.00674	-7.50299	-5.4589	-29.0105	-8.00484	-14.4476	32.8487	-19.4027	-16.8015	-16.5577	-39.1136	-49.7867	-20.0926	-64.0903	-64.9156	-43.2143
PBE-D3(BJ)	GGA	1996	N/A		-25.4253	-3.48452	28.5958	-16.0817	18.8995	-6.26959	-7.95438	-5.58879	-29.3541	-8.44214	-15.3311	32.8487	-19.4027	-16.8015	-16.5577	-40.363	-50.5526	-20.2761	-64.1373	-64.4453	-42.1453
PBE-D3(CSO)	GGA	1996	N/A		-25.5853	-3.67356	28.6976	-16.1952	18.7862	-6.46301	-8.20013	-5.68807	-29.4879	-8.68076	-15.8245	32.8487	-19.4027	-16.8015	-16.5577	-41.0774	-51.0275	-20.5864	-63.6688	-63.7572	-41.3416
PBE-D3M(BJ)	GGA	1996	N/A		-27.0818	-5.4995	29.6811	-17.2058	17.7984	-7.61469	-10.0752	-6.54642	-31.0071	-9.33859	-20.2314	32.8487	-19.4027	-16.8015	-16.5577	-46.5632	-53.6088	-21.8086	-65.1451	-63.3724	-39.7794
PBE-D4	GGA	1996	N/A		-25.8609	-4.00681	28.9435	-16.5251	18.4522	-6.63598	-8.50161	-6.02191	-29.9394	-8.89168	-15.9775	32.8482	-19.4026	-16.8016	-16.5575	-40.7674	-51.1105	-20.5059	-66.857	-67.2756	-44.5131
PBE0	GH-GGA	1998	25		-22.3627	-2.04207	-33.2586	-8.69153	27.2398	9.33662	17.0068	9.78357	-2.69851	6.65099	10.7125	36.3567	-11.0342	6.40781	-0.917961	-10.4615	-10.6735	35.803	-26.0723	-19.6633	19.9983
PBE0-D2	GH-GGA	1998	25		-22.9765	-2.75068	-32.8562	-9.12578	26.8069	8.31731	15.5195	9.18606	-3.67526	5.5185	8.82486	36.3567	-11.0342	6.40781	-0.917961	-15.4583	-15.6519	31.5266	-31.5114	-24.6795	16.1317
PBE0-D3(0)	GH-GGA	1998	25		-22.5138	-2.22688	-33.1721	-8.7652	27.1706	9.01971	16.4954	9.61651	-3.01013	6.25482	9.93463	36.3567	-11.0342	6.40781	-0.917961	-13.3457	-13.7343	32.7996	-28.0717	-21.676	18.162
PBE0-D3(BJ)	GH-GGA	1998	25		-22.6681	-2.41537	-33.0171	-8.88826	27.05	8.8329	16.1662	9.55247	-3.23385	5.92382	9.30226	36.3567	-11.0342	6.40781	-0.917961	-14.4243	-14.3759	32.7295	-28.1219	-21.2886	19.1343
PBE0-D3(CSO)	GH-GGA	1998	25		-22.8466	-2.62673	44.111	-9.01393	26.9251	8.60167	15.8462	9.4372	-3.42011	5.659	8.74817	36.3567	-11.0342	6.40781	-0.917961	-15.0862	-14.8516	32.425	-27.6464	-20.6409	19.9006
PBE0-D3M(BJ)	GH-GGA	1998	25		-23.5532	-3.48618	44.5577	-9.48539	26.4629	8.01235	14.9093	9.03801	-4.12435	5.36129	6.39727	36.3567	-11.0342	-17.7442	-25.07	-17.8621	-16.203	31.6129	-52.5127	-44.5714	-3.56889
PBE0-D4	GH-GGA	1998	25		-23.0304	-2.84992	-32.7256	-9.26305	26.672	8.54541	15.8098	9.18922	-3.72173	5.58615	8.84585	36.3572	-11.0341	6.40749	-0.918046	-14.6258	-14.7544	32.5987	-30.5724	-23.8846	16.9083
PBEOP	GGA	1999	N/A		-24.0746	-2.42789	18.446	-15.5267	17.2002	-5.36759	-6.50493	-5.84234	-28.181	-7.25375	-12.1657	30.9645	-22.0173	-22.005	-19.169	-27.3654	-39.0863	-17.3333	-57.0378	-59.7855	-46.0557
PBEsol	GGA	2008	N/A		-27.2275	-1.76523	24.439	-41.5044	-5.64848	-8.25306	-11.0693	-7.18227	-32.9366	-10.3872	-18.9467	33.2256	-32.2064	-17.7118	-17.1249	-45.5499	-55.8086	-21.9397	-71.6091	-71.5867	-45.9956
PBEsol-D3(0)	GGA	2008	N/A		-27.3341	-3.27523	24.3228	-19.9612	15.0173	-8.44135	-11.3852	-7.3233	-33.1407	-10.6748	-19.4579	32.3768	-20.0942	-17.4263	-16.8371	-48.487	-58.8448	-24.9524	-72.8341	-72.8075	-47.1122
PBEsol-D3(BJ)	GGA	2008	N/A		-27.3699	-3.31991	24.3761	-19.9975	14.9813	-8.45421	-11.4177	-7.31793	-33.1683	-10.7393	-19.5524	32.3768	-20.0942	-17.4263	-16.8371	-48.9769	-59.0037	-24.7728	-72.8826	-72.5351	-46.4913
PKZB	mGGA	1999	N/A		-22.5242	2.29431	16.9336	-10.9215	23.3897	-0.904713	-1.16248	-0.72243	-22.3575	-2.70836	-6.95691	32.9889	-16.135	-13.5616	-14.067	-27.3517	-38.7291	-12.5223	-51.5525	-53.371	-36.0191
PW6B95	GH-mGGA	2005	28		-28.4593	-7.96346	-31.1307	-12.4065	19.6232	6.08306	12.1495	6.09047	-8.28666	3.37901	5.47233	32.4933	-14.5544	-25.3384	-29.3404	-8.5031	-7.81903	35.8174	-53.3196	-47.1097	-9.02674
PW6B95-D2	GH-mGGA	2005	28		-29.0731	-8.67208	-30.7283	-12.8407	19.1902	5.06375	10.0199	5.52929	-9.26341	2.24651	3.5847	32.4933	-14.5544	-0.320405	-4.32245	-13.5	-12.7974	31.5411	-33.7407	-27.1079	12.1246
PW6B95-D3(0)	GH-mGGA	2005	28		-28.56	-8.08711	-31.0851	-12.4407	19.5935	5.85302	11.1288	5.97332	-8.51191	3.03444	4.76181	32.4933	-14.5544	-25.3384	-29.3404	-10.5725	-9.95724	33.7264	-54.6061	-48.3472	-10.1391
PW6B95-D3(BJ)	GH-mGGA	2005	28		-28.6615	-8.21052	-30.9743	-12.5362	19.4978	5.77347	11.01	5.94097	-8.60348	2.9018	4.56099	32.4933	-14.5544	-25.3384	-29.3404	-11.2781	-10.3342	33.7287	-54.6139	-48.044	-9.44857
PW6B95-D3(CSO)	GH-mGGA	2005	28		-28.6544	-8.37692	-30.8768	-12.6341	19.4009	-53.8449	-48.7217	5.88186	-8.79681	2.67736	4.08257	32.4933	-14.5544	-0.386883	-4.38893	-11.7961	-10.7981	33.4061	-29.5054	-22.8763	15.8312
PW91	GGA	1991	N/A		-25.8824	-4.7414	29.4454	-16.9726	17.4857	-6.95974	-8.85746	-6.53756	-30.6123	-8.87812	-15.5841	32.4576	-20.1888	-18.2968	-17.6684	-36.9042	-47.2189	-17.396	-63.9146	-64.595	-42.7091
PWB6K	GH-mGGA	2005	46		-29.6161	-6.75367	-36.6282	-55.1206	-23.0485	16.5355	27.5203	16.1963	8.20579	13.2749	20.6287	32.6454	-45.6955	-22.7715	17.926	3.78353	7.33101	62.3467	-43.2101	-34.9066	16.6227
PWB6K-D3(0)	GH-mGGA	2005	46		-29.6698	-6.82005	-36.6071	-55.1334	-23.0583	16.3998	27.2955	16.1308	8.07947	13.0639	20.1871	32.6454	-45.6955	-22.7715	18.3054	2.48214	5.9904	61.0296	-44.0163	-35.6786	15.9185
PWB6K-D3(BJ)	GH-mGGA	2005	46		-29.703	-6.86018	-36.5608	-55.1733	-23.0992	16.4193	27.3361	16.1315	8.07866	13.0856	20.2777	32.6454	-45.6955	-22.7715	17.9515	2.2544	5.96623	61.1983	-44.0326	-35.5143	16.2811
PWPB95-D3(BJ)	DH	2011	46		134.509	28.9251	20.216	-62.0973	93.0194	6.09377	12.7169	17.5886	-1.0842	13.8023	-28.986	140.095	-0.927998	-28.5621	-31.6995	94.7992	-23.4155	7.10883	-62.6312	-53.7915	-28.7072
PWPB95-D4	DH	2011	46		134.192	28.5421	20.4815	-62.4083	92.708	5.77112	12.222	17.2876	-1.59326	13.5636	-29.3061	140.095	-0.927998	-28.5621	-31.6995	94.9243	-23.7072	7.04104	-64.0918	-55.6372	-30.2765
revPBE	GGA	1998	N/A		-8.32503	15.6749	25.4833	-12.9891	21.5331	-2.68643	-2.55875	-2.70997	-24.1846	-4.52061	-8.74597	32.7174	-20.0098	-15.5072	-15.7954	-29.2224	-39.3542	-11.9027	-54.1304	-54.8387	-35.66
revPBE-D2	GGA	1998	N/A		-8.93165	14.9734	25.8857	-13.4234	21.1001	-3.70574	-4.04612	-3.30748	-25.1614	-5.65311	-10.6336	32.7174	-19.4467	-15.5084	-15.7954	-34.2192	-44.3325	-16.1814	-59.5695	-59.8549	-39.5266
revPBE-D3(0)	GGA	1998	N/A		-8.77494	15.121	25.7888	-13.2618	21.2716	-3.63618	-4.21081	-3.17462	-25.2937	-5.75019	-11.3135	32.7174	-19.4467	-15.5072	-15.7954	-35.1459	-45.4076	-17.5588	-57.8779	-58.325	-38.5316
revPBE-D3(BJ)	GGA	1998	N/A		-9.14341	14.6746	26.1404	-13.5241	21.0175	-4.05142	-4.88835	-3.34414	-25.7121	-6.39375	-12.4626	32.7174	-19.4467	-15.5072	-15.7954	-37.4979	-47.1904	-18.3112	-57.8236	-57.6915	-36.8431
revPBE-NL	GGA	1998	N/A		-11.062	10.7387	27.6882	-15.4658	19.9915	-5.97981	-7.59405	-5.17433	-28.9529	-8.11314	-15.0099	33.565	-18.721	-16.1852	-16.5159	-40.3779	-50.7539	-21.8041	-66.978	-67.3471	-46.7425
revPBE0	GH-GGA	1998	25		10.6463	31.3382	-39.2825	-6.59658	28.9566	11.5489	20.1972	18.9014	0.674533	9.01507	14.4666	36.0019	-10.2602	-17.3605	-24.9379	-5.21168	-5.22459	39.6379	-44.697	-38.3441	-0.362503
revPBE0-D3(0)	GH-GGA	1998	25		10.3476	30.9643	-39.073	-6.77788	28.785	10.7575	18.8208	18.5378	-0.18669	8.00493	12.4008	36.0019	-10.2602	-17.3605	-24.9379	-10.3803	-10.5957	34.5987	-48.1217	-41.6337	-3.10848
revPBE0-D3(BJ)	GH-GGA	1998	25		9.95975	30.492	-38.7053	-7.06992	28.4999	10.3495	18.1703	18.3445	-0.644529	7.36398	11.1971	36.0019	-10.2602	-17.3605	-24.9379	-12.4938	-12.0853	34.034	-47.7655	-40.6508	-1.21493
revPBE0-NL	GH-GGA	1998	25		-22.3433	-2.14086	-33.4216	-8.60012	27.6918	9.02762	16.2974	9.79441	-2.9445	6.26441	9.62054	36.7373	-10.6512	-17.1322	-24.8201	-14.4613	-14.7744	31.2037	-54.7205	-48.1942	-9.18945
revTPSS	mGGA	2009	N/A		-9.91792	7.62013	16.533	-25.9106	8.54298	-5.21901	-8.77984	-4.72129	-30.1524	-7.48724	-14.9992	33.6249	-28.1678	-16.32	-16.5969	-30.8237	-40.2114	-11.1239	-59.2221	-59.2592	-37.9261
revTPSSh	GH-mGGA	2010	10		0.510271	14.701	-26.7548	-19.4522	15.5774	0.827726	1.05696	1.34685	-19.575	-1.70089	-5.0628	35.1905	-13.2969	-12.035	-15.6005	-20.3824	-25.5058	10.2253	-49.9906	-47.046	-18.5381
RPBE	GGA	1999	N/A		-22.198	1.79528	16.6692	-12.0022	22.6411	-1.79987	-1.23389	-1.91001	-22.7008	-3.60372	-7.27905	32.951	-17.793	-14.7275	-15.203	-27.9758	-38.329	-11.7468	-52.4449	-53.4825	-35.2299
RPBE-D3(0)	GGA	1999	N/A		-22.8284	1.09029	17.1309	-12.4209	22.2303	-2.82897	-3.05238	-2.40987	-24.0621	-4.89331	-10.0858	32.951	-17.793	-14.7275	-15.203	-33.7336	-43.9732	-16.923	-55.8851	-56.4664	-37.5937
RPBE-D3(BJ)	GGA	1999	N/A		-24.5453	-1.03729	18.4079	-13.6292	21.053	-4.92648	-6.15224	-3.55327	-26.0447	-7.0874	-14.3275	32.951	-17.793	-14.7275	-15.203	-40.9335	-49.9906	-20.4508	-53.9001	-53.2845	-32.2481
rPW86PBE	GGA	2009	N/A		-25.2945	-6.02208	20.1934	-17.4063	17.9831	-7.59552	-9.33516	-7.66272	-31.3126	-9.38003	-15.2236	33.3509	-22.5875	-20.9298	-19.6431	-30.064	-41.2184	-16.5935	-60.855	-62.6186	-45.8707
rPW86PBE-D3(0)	GGA	2009	N/A		-25.429	-6.18726	20.2731	-17.4698	17.9239	-7.94315	-9.91044	-7.81633	-31.6264	-9.79693	-16.021	33.3509	-22.5875	-20.9298	-19.6432	-33.1759	-44.5899	-19.8794	-63.0453	-64.9014	-47.9398
rPW86PBE-D3(BJ)	GGA	2009	N/A		-25.6402	-6.44464	20.4679	-17.629	17.7683	-8.17389	-10.3091	-7.92561	-31.9341	-10.2014	-16.8227	33.3509	-22.5875	-20.9298	-19.6431	-34.4491	-45.3435	-20.0151	-63.1633	-64.4793	-46.8795
SCAN	mGGA	2015	N/A		-4.96696	6.98799	2.757	-24.0284	5.4375	1.73308	-2.88029	2.53486	-23.2036	-0.622366	-7.92363	29.4813	-24.9502	-21.3287	-17.926	-31.8276	-38.7273	1.59425	-63.7628	-62.1687	-28.9876
SCAN-D3(0)	mGGA	2015	N/A		-9.21301	2.73014	2.80167	-24.0709	5.39509	1.68857	-2.9305	2.48641	-23.269	-0.631291	-7.90063	29.4813	-24.7724	-21.33	-17.926	-32.8432	-39.8384	0.477823	-64.7607	-63.2433	-30.0294
SCAN-D3(BJ)	mGGA	2015	N/A		-5.04906	6.88755	2.82287	-24.0805	5.38729	1.61004	-3.08673	2.47062	-23.3473	-0.781067	-8.21861	29.4813	-24.7724	-21.3287	-17.926	-33.1905	-40.0364	0.480654	-64.7772	-63.0806	-29.6502
SCAN-rVV10	mGGA	2015	N/A		-6.37436	5.30422	3.7961	-25.34	4.75633	0.139261	-5.25969	1.37971	-25.1771	-2.36956	-10.9265	30.0932	-25.1645	-21.4175	-18.1737	-37.9483	-45.1153	-4.23873	-70.78	-69.1695	-35.4559
rSCAN	mGGA	2019	N/A		-1.98534	19.9104	13.3054	-7.2409	28.9557	5.18722	6.99124	5.8956	-13.6908	2.66494	0.472129	35.7423	-8.96499	-2.48023	-4.37367	-29.5614	-38.4268	2.12986	-47.0425	-46.4067	-13.4242
rSCAN-D4	mGGA	2019	N/A		-2.24428	19.5969	13.5123	-7.46124	28.7359	4.91307	6.58235	5.66763	-14.0708	2.30559	-0.124551	35.7423	-8.96459	-2.48054	-4.37374	-31.5812	-40.41	0.507689	-49.2582	-48.5095	-15.0391
r2SCAN	mGGA	2020	N/A		-1.42639	23.3837	10.0825	-9.58386	26.3352	5.81632	7.48943	6.56747	-12.8896	3.25716	1.13718	35.7442	-11.4983	-2.31472	-4.09256	-28.6069	-37.3941	1.84775	-46.1912	-45.645	-14.0832
r2SCAN-D4	mGGA	2020	N/A		-1.64352	23.1214	10.256	-9.76815	26.1521	5.59027	7.15192	6.37718	-13.2064	2.96565	0.656582	35.7442	-11.4985	-2.31488	-4.09261	-30.3323	-39.0977	0.446778	-48.089	-47.4584	-15.4855
r++SCAN	mGGA	2020	N/A		-2.17811	20.8423	12.0375	-17.9549	18.0479	5.01101	6.64338	5.84103	-13.8376	2.49789	0.0839271	35.6542	-18.8287	-2.31381	-4.03314	-30.3393	-39.3681	1.2418	-47.5865	-47.0945	-14.0759
r4SCAN	mGGA	2020	N/A		-3.65677	13.9118	12.4458	-13.4571	19.6889	3.32143	1.0329	4.39271	-19.5175	0.767508	-4.76882	33.049	-12.6323	-8.84916	-7.43753	-30.0648	-37.7741	0.95624	-51.9339	-51.1067	-19.4009
SCAN0	GH-mGGA	2015	25		-15.8506	-7.10866	44.32	-9.86192	22.8693	15.0751	17.0483	15.5224	-0.125229	11.6899	12.9364	33.4002	-40.8899	-19.311	8.2138	-8.90987	-11.7647	46.0044	-49.7095	-45.4659	5.25692
SOGGA	GGA	2008	N/A		-27.02	-2.65794	24.6533	-18.7121	16.6027	-7.92571	-10.6539	-6.75439	-32.5431	-10.0895	-18.7561	32.8044	-19.593	-16.6957	-16.5091	-47.8506	-57.7024	-22.4326	-72.3303	-71.8194	-44.8559
r2SCANh	GH-mGGA	2022	10		5.96084	25.5633	4.09423	-1.76037	34.8527	10.8424	16.3095	11.8378	-3.97902	8.12154	9.7216	36.9045	-13.5113	-1.06018	-5.86274	-18.7929	-23.5453	21.6965	-39.844	-36.9604	1.37713
r2SCANh-D4	GH-mGGA	2022	10		5.7308	25.2849	4.27822	-1.95598	34.6582	10.6032	15.9537	11.6356	-4.314	7.80829	9.20481	36.9045	-13.5113	-1.06018	-5.86274	-20.6308	-25.3473	20.218	-41.8644	-38.8774	-0.101595
r2SCAN0	GH-mGGA	2022	25		15.9243	32.5151	-2.84546	-3.82838	33.1552	36.0594	27.2645	19.3473	8.27771	-50.9845	-44.7125	38.0629	-5.8118	10.7143	2.95262	-5.45107	-7.3026	48.2679	-20.2719	-15.5452	33.3863
r2SCAN0-D4	GH-mGGA	2022	25		15.6733	32.2013	-2.6575	-4.01669	32.9668	35.7454	26.8254	19.0964	7.90159	-51.361	-45.2773	38.0628	-5.81199	10.7141	2.95243	-7.39651	-9.2589	46.6815	-22.4059	-17.5646	31.8628
SOGGA11-X	GH-GGA	2011	40.15		-26.5687	-4.40689	46.2365	4.96611	37.9927	16.1534	27.1655	16.2793	7.3125	13.1106	20.9816	33.5381	-47.6407	-23.8108	22.7474	3.33886	6.6521	51.6797	-44.0884	-36.35	3.9761
SOGGA11-X-D3(BJ)	GH-GGA	2011	40.15		-27.1733	-5.13729	46.6846	4.57014	37.6068	15.2009	25.67	15.8484	6.41483	11.7288	18.2915	33.5381	-47.6407	-23.8108	-29.5537	-2.64738	1.33107	47.384	-45.5581	-36.9563	4.49965
SPW92	LDA	1992	N/A		-31.2103	-6.6568	29.7155	-24.1317	9.87042	-13.5642	-19.0184	-12.0528	-41.2317	-15.9178	-28.0092	30.2702	-22.4668	-22.6259	-19.7382	-58.2325	-69.5342	-32.8756	-85.3081	-86.1247	-57.3088
SVWN5	LDA	1980	N/A		-31.2359	-6.53594	29.7796	-43.5204	-9.48134	-13.5471	-18.9905	-12.0254	-41.1771	-15.921	-28.0002	30.3164	-22.4066	-22.5007	-19.6686	-58.2626	-69.5208	-32.6746	-85.2523	-86.0266	-57.004
t-HCTH	mGGA	2002	N/A		2.32752	36.0885	12.8006	-2.24267	34.2668	8.25085	15.0912	8.4219	-4.81574	5.93989	7.03733	34.8804	-5.59227	2.03211	-2.93618	-27.4841	-38.7856	0.301255	-37.1661	-38.6084	-7.76297
t-HCTHh	GH-mGGA	2002	15		4.64551	25.8652	41.2869	-15.2458	18.4124	4.96221	10.4613	5.36912	-9.84004	2.54337	3.45669	33.9143	-18.5681	-8.22461	-11.2798	-18.2646	-22.0259	15.7922	-42.8372	-39.0725	-8.4234
TASK	mGGA	2019	N/A		19.3257	76.7376	7.5793	21.2424	52.4443	32.1076	51.374	30.9432	29.9179	29.6787	44.7695	36.2799	8.40066	21.7275	12.7804	-4.19636	-17.3196	22.5928	0.561523	-0.417467	26.7702
mTASK	mGGA	2021	N/A		31.4655	98.5766	34.9964	24.017	57.8315	37.8444	57.3938	36.0278	36.7862	35.3866	52.3346	38.488	-2.3349	23.5046	13.9996	20.254	7.55465	39.5196	21.428	20.175	38.4855
TM	mGGA	2016	N/A		-27.6533	-14.6204	14.7098	-18.5817	18.4413	-7.27502	-12.6721	-6.50435	-33.7099	-9.54696	-18.5549	36.185	-20.7241	-21.9235	-22.532	-31.4553	-41.3368	-11.8373	-68.183	-68.6023	-46.4259
regTM	mGGA	2020	N/A		-12.0294	-11.4625	12.316	-35.9071	0.0650805	-11.9257	-22.7051	-11.2493	-43.2989	-14.3718	-26.4983	35.4942	-26.7727	-23.5503	-22.2721	-25.2572	-34.5372	-8.52655	-65.3269	-65.8449	-46.0969
rregTM	mGGA	2021	N/A		-13.9059	-11.5089	12.5051	-23.3608	14.1162	-11.6189	-21.3858	-10.8705	-41.7162	-14.0209	-25.554	36.7168	-30.1037	-22.0776	-22.3159	-28.8704	-37.9554	-9.92059	-67.5321	-67.6328	-46.0219
TPSS	mGGA	2003	N/A		-26.3314	-9.15042	18.3917	-26.2043	6.67695	-6.21764	-9.95944	-5.76763	-31.2735	-8.38422	-15.8246	31.981	-20.795	-18.6025	-17.8902	-31.2536	-39.9691	-10.7463	-60.3538	-59.9537	-38.2624
TPSS-D2	mGGA	2003	N/A		-26.9452	-9.85903	18.7941	-26.6617	6.21771	-7.23695	-11.4468	-6.36514	-32.2503	-9.51671	-17.7122	31.9783	-20.795	-18.6025	-17.8902	-36.2504	-44.9475	-15.0203	-65.7929	-64.9699	-42.1289
TPSS-D3(0)	mGGA	2003	N/A		-26.4605	-9.30997	18.4616	-26.2739	6.61297	-6.65826	-10.7082	-5.92058	-31.6342	-8.94611	-16.9127	31.9783	-20.795	-18.6025	-17.8902	-35.0667	-44.1279	-14.7562	-62.9681	-62.7141	-40.711
TPSS-D3(BJ)	mGGA	2003	N/A		-26.7651	-9.68041	18.7349	-26.5065	6.38474	-6.94576	-11.1822	-6.09606	-32.0478	-9.43536	-17.8789	31.9783	-20.795	-18.6025	-17.8902	-36.6256	-44.9915	-14.899	-62.991	-62.0097	-39.2736
TPSS-D3(CSO)	mGGA	2003	N/A		-27.0259	-9.98944	18.9073	-26.6906	6.19854	-7.27234	-11.625	-6.26472	-32.3093	-9.8076	-18.6426	31.9783	-20.795	-18.6025	-17.8902	-37.8568	-45.9287	-15.5581	-62.5768	-61.3169	-38.3664
TPSSh	GH-mGGA	2003	10		-23.0547	-9.01112	41.6789	-19.695	13.7882	-0.139451	-0.171845	0.339585	-20.6928	-2.58026	-5.97348	39.0876	-22.3215	-14.058	-16.6449	-20.9656	-25.4503	10.5698	-51.0387	-47.5953	-18.661
TPSSh-D2	GH-mGGA	2003	10		-23.6685	-9.71974	42.0813	-20.1254	13.3591	-1.15876	-1.65922	-0.257924	-21.6696	-3.71275	-7.86111	33.6086	-22.3215	-8.83123	-11.4182	-25.9625	-30.4286	6.29349	-51.2511	-47.3848	-17.3009
TPSSh-D3(0)	GH-mGGA	2003	10		-23.2207	-9.21509	41.7716	-19.7643	13.7248	-0.574161	-0.894543	0.146522	-21.0875	-3.1283	-7.04543	33.6086	-22.3215	-8.83123	-11.4182	-24.6756	-29.436	6.69001	-48.3088	-44.927	-15.733
TPSSh-D3(BJ)	GH-mGGA	2003	10		-23.4594	-9.50613	41.9995	-11.3761	22.1165	-0.815212	-1.30283	0.0333674	-21.4083	-3.56835	-7.89527	33.6086	-22.3215	-8.83123	-11.4182	-26.2019	-30.3269	6.52938	-48.4394	-44.4144	-14.4687
TPSSh-D4	GH-mGGA	2003	10		-24.006	-10.1618	42.4389	-20.5095	12.9785	-1.28721	-1.91733	-0.510087	-22.1698	-4.11617	-8.68745	39.0875	-22.3218	-14.0581	-16.6447	-26.5788	-30.9687	6.28366	-57.0952	-53.2796	-22.7714
VV10	GGA	2010	N/A		-26.3743	-7.52126	21.2018	-18.602	17.376	-9.15101	-11.6784	-8.80162	-33.4854	-11.0537	-18.1844	33.814	-22.847	-21.4651	-20.2288	-36.0048	-47.3629	-22.2296	-67.9909	-69.7294	-52.4416
rVV10	GGA	2013	N/A		-26.2849	-7.39075	21.0972	-18.4868	17.5107	-9.02027	-11.4387	-8.71319	-33.2693	-10.9447	-17.9265	33.8424	-22.782	-21.2083	-19.992	-35.6285	-47.0005	-21.9471	-67.3747	-69.1558	-51.947
wB97	RSH-GGA	2008	0 ⟶ 100		-28.0641	-8.40703	56.8807	-55.5855	-23.0648	4.69839	11.0469	74.6261	-9.83242	1.80177	3.59274	33.178	-48.1414	-26.6198	12.1074	-9.65715	-5.23918	39.7034	-55.9824	-46.5626	-8.54872
wB97X	RSH-GGA	2008	15.7706 ⟶ 100		-27.3423	-7.78393	54.5483	-54.1461	106.959	6.70956	13.449	75.9939	-7.35479	3.84723	6.56954	162.526	-46.5178	-25.8736	11.9822	-7.74552	-4.13304	40.6714	-53.4001	-44.8988	-6.245
wB97X-D	RSH-GGA	2008	22.2036 ⟶ 100		-27.8796	-8.99972	50.6115	-53.4384	-22.8464	5.49893	10.2874	74.6576	-10.2285	2.82932	3.87113	31.0998	-45.5626	-26.8898	10.7923	-11.5324	-8.93634	35.1391	-56.8592	-48.7007	-10.4392
wB97X-D3	RSH-GGA	2013	19.5728 ⟶ 100		-27.7142	-8.65514	53.1092	-53.5093	103.31	6.05936	11.3627	75.7819	-8.4138	3.31657	5.07903	158.142	-45.5915	-26.6219	11.4216	-11.1932	-7.89951	36.7167	-55.6047	-47.149	-8.54449
wB97X-V	RSH-GGA	2014	16.7 ⟶ 100		-28.5013	-8.72051	55.7169	-53.8834	108.389	5.78743	11.1964	75.637	-9.52131	2.82402	4.10301	163.672	-45.9973	-27.1164	11.5302	-11.4899	-7.39854	35.4179	-57.3712	-48.4921	-11.8842
wB97M-V	RSH-mGGA	2016	15 ⟶ 100		-30.803	-9.65521	55.2458	-57.4927	105.779	6.36854	10.5236	77.4939	-10.7529	3.19031	2.23402	28.7193	-49.6333	-31.8966	10.8171	-10.301	-5.55094	34.0414	-59.7036	-51.1106	-16.3472
wB97M(2)	DH	2018	62.194		-19.6504	-49.7073	35.8681	-80.9259	-54.0076	3.88124	48.286	6.7646	-31.2715	31.4413	-46.3607	32.7257	-17.3044	-51.9405	-47.7839	-29.4488	-28.1671	0.519289	-93.0519	-82.409	-63.1304
DSD-PBEP86-D3(BJ)	DH	2013	69		105.029	1.02696	9.75816	-93.7395	44.1417	34.4505	25.6203	13.2525	5.74872	6.9271	9.53422	32.1705	47.2994	-37.8973	14.5898	-13.5489	-108.782	-93.7192	-74.8413	-38.6764	-35.5464
DSD-PBEPBE-D3(BJ)	DH	2013	69		104.109	-0.535347	17.7357	-93.3908	43.9784	32.69	24.5727	35.5868	27.4164	-5.18277	-15.367	84.3166	-6.20129	-37.7834	13.8163	38.6516	-56.7641	-42.0468	-74.4548	-39.8294	-35.8907
PBE0-2	DH	2012	79.37		105.198	8.46473	23.8208	-88.4907	37.3683	54.7876	38.0091	24.9796	19.9143	13.8529	20.2136	26.5596	20.1204	-44.3641	21.5061	-16.1083	-94.8665	-79.822	-81.9183	-31.71	-26.5053
XYG3	DH	2009	80.33		9.03257	43.7807	10.7661	-13.7358	19.698	5.89962	0.923927	6.48686	-17.6761	-1.2905	-16.2867	33.0551	-15.6035	-32.1452	-29.9365	-54.8255	-89.5282	-94.7596	-90.8703	-97.2315	-105.281
XYGJ-OS	DH	2011	77.31		10.5549	30.264	11.1422	-12.5707	17.7554	4.30087	-2.02229	6.04238	-10.4219	-2.47105	-17.7664	31.8733	-38.706	-32.2886	-29.6501	-42.5738	-73.9895	-87.3171	-81.8583	-88.0375	-106.055
wM05-D	RSH-mGGA	2012	36.9592 ⟶ 100		-22.8901	4.93757	50.6494	-46.4892	-3.40538	16.0639	31.2217	86.3727	11.4216	13.2657	23.9632	42.995	-40.4043	-14.6344	21.3055	1.01018	3.12267	47.3783	-39.9659	-32.4241	4.84168
wM06-D3	RSH-mGGA	2013	27.1519 ⟶ 100		-27.617	-2.05561	53.7924	-52.062	122.224	11.9761	23.1867	84.4101	2.08766	9.09976	16.4013	175.501	-46.203	-23.0083	16.4463	1.56156	4.8621	46.4743	-45.0231	-37.1074	-1.64724
X3LYP	GH-GGA	2004	20		4.51269	42.6118	18.2154	-13.5877	19.7725	5.2468	10.9264	5.31733	-9.57722	2.84268	5.36904	29.8299	-13.6846	-23.6326	-27.3579	-12.7535	-14.8684	23.0069	-51.0116	-47.1191	-15.6111
HF-3c	LC	2013	100		10.5561	106.308	12.1138	33.1787	228.747	45.168	-15.352	55.4528	-11.3764	79.4145	50.357	-60.0593	29.6412	45.7148	2.4582	-72.6605	-94.876	-9.02859	39.5974	21.049	108.484
PBEh-3c	LC	2015	42		17.5841	42.3782	-5.07687	-46.333	-1.51344	19.9474	84.2538	20.853	12.7894	8.94017	-9.9193	119.216	4.61168	15.9976	5.75522	-1.50717	1.22628	56.4269	-12.135	-4.34706	45.7833
B97-3c	LC	2018	N/A		-1.95064	28.8875	14.4329	-6.63777	-	3.54957	7.06003	4.07936	-12.9394	0.642097	-1.38896	-	-9.32091	-3.44977	-6.56317	-36.5635	-47.0877	-10.3869	-45.5681	-46.1395	-17.164
PM6	SE	2007	N/A		-30.5946	-44.8275	34.8825	27.1454	-8.67213	-42.2943	-11.9362	-13.0571	-21.2746	-39.896	-35.3543	-32.1739	26.0291	-5.65655	-7.65227	-84.4576	-57.4087	-13.277	-53.7366	-43.8765	-6.87724
PM7	SE	2017	N/A		-38.4558	-15.5507	4.55076	-56.8785	-59.0723	-37.8319	-35.6004	-29.3386	-31.0219	-42.2651	-65.9781	-24.9886	-8.48551	0.301275	27.4532	-74.7883	-61.7961	-24.0977	-67.4137	-51.0817	-23.7768
GFN1-xTB	SE	2017	N/A		-9.49254	-10.0927	5.30182	-4.11161	-4.08505	-9.74393	-11.7982	-7.01577	-10.5887	-9.41955	-13.4776	6.24221e-10	-3.70252e-08	-2.10153e-06	-2.2559e-06	-58.8908	-72.0882	-79.4681	-48.2582	-48.4128	-60.2946
GFN2-xTB	SE	2019	N/A		-7.51784	-7.71047	5.5077	-2.86302	-2.87061	-8.9813	-9.31466	-6.92123	-8.03801	-7.91163	-10.1046	6.27788e-09	-5.96131e-08	2.5058e-09	-4.37374e-07	-60.3521	-76.3639	-92.1831	-50.5412	-55.9872	-73.5185

## Sheet: Grades
		Por21 MUE	Grade on Por21	PorSS11 MUE	Grade on PorSS11	PorBE10 MUE	Grade on PorBE10
APF	GH-GGA	11.83	A	11.39	A	12.32	A
APFD	GH-GGA	14.2	A	8.32	A	20.67	D
B2PLYP	DH	27.2	F	21.3	D	33.6	F
B2PLYP-D3(0)	DH	27.73	F	21.35	D	34.74	F
B2PLYP-D3(BJ)	DH	27.79	F	21.41	D	34.8	F
B2PLYP-D4	DH	28.17	F	21.54	D	35.46	F
B3LYP	GH-GGA	19.08	C	21.14	D	16.81	C
B3LYP-D2	GH-GGA	19.18	C	22.07	D	16.01	C
B3LYP-D3(0)	GH-GGA	18.83	C	21.61	D	15.76	C
B3LYP-D3(BJ)	GH-GGA	19.02	C	22.16	D	15.56	B
B3LYP-D3(CSO)	GH-GGA	19.07	C	22.27	D	15.56	B
B3LYP-D3M(BJ)	GH-GGA	18.9	C	21.97	D	15.53	B
B3LYP-D4	GH-GGA	19.58	C	22.79	F	16.06	C
B3LYP-NL	GH-GGA	19.82	C	23.37	F	15.93	C
B3LYP*	GH-GGA	43.93	F	20.77	D	69.4	F
B3LYP*-D3(0)	GH-GGA	42.87	F	19.82	C	68.23	F
B3LYP*-D3(BJ)	GH-GGA	42.97	F	19.92	C	68.32	F
B3P86	GH-GGA	18.97	C	21.74	D	15.92	C
B3PW91	GH-GGA	17.83	C	19.54	C	15.96	C
B3PW91-D2	GH-GGA	18.03	C	20.27	C	15.57	C
B3PW91-D3(0)	GH-GGA	17.62	C	19.86	C	15.15	B
B3PW91-D3(BJ)	GH-GGA	17.96	C	20.38	C	15.3	B
B97	GH-GGA	17.85	C	19.29	C	16.26	C
B97-1	GH-GGA	18.29	C	19.88	C	16.54	C
B97-1-D2	GH-GGA	18.25	C	20.42	C	15.86	C
B97-2	GH-GGA	15.51	B	15.57	B	15.45	B
B97-2-D2	GH-GGA	15.39	B	16.04	B	14.68	B
B97-3	GH-GGA	21.61	D	16.97	B	26.72	F
B97-3-D2	GH-GGA	21.53	D	17.51	C	25.95	F
B97-3c	LC	14.96	B	13.77	B	16.27	C
B97-D	GGA	12.38	A	10.98	A	13.92	A
B97-D2	GH-GGA	17.79	C	19.83	C	15.54	B
B97-D3(0)	GGA	17.44	C	19.51	C	15.16	B
B97-D3(BJ)	GGA	17.7	C	19.83	C	15.37	B
B97-K	GH-GGA	33.75	F	38.49	F	28.54	F
B97M-rV	mGGA	19.75	C	20.52	C	18.9	C
B97M-V	mGGA	19.79	C	20.62	D	18.87	C
B98	GH-GGA	11.7	A	11.16	A	12.31	A
BLOC	mGGA	24.37	F	26.39	F	22.16	D
BLOC-D3(0)	mGGA	25.35	F	26.76	F	23.8	F
BLYP	GGA	25.64	F	27.64	F	23.44	F
BLYP-D2	GGA	27.97	F	28.97	F	26.87	F
BLYP-D3(0)	GGA	27.34	F	28.43	F	26.14	F
BLYP-D3(BJ)	GGA	27.76	F	29.14	F	26.24	F
BLYP-D3(CSO)	GGA	27.83	F	29.29	F	26.22	F
BLYP-D3M(BJ)	GGA	27.6	F	28.93	F	26.15	F
BLYP-D4	GGA	29	F	29.88	F	28.03	F
BLYP-NL	GGA	30.26	F	30.79	F	29.67	F
BMK	GH-mGGA	27.26	F	28.43	F	25.98	F
BMK-D2	GH-mGGA	31.53	F	37.28	F	25.21	F
BMK-D3(0)	GH-mGGA	31.23	F	36.92	F	24.97	F
BMK-D3(BJ)	GH-mGGA	31.27	F	37.2	F	24.75	F
BOP	GGA	24.66	F	26.78	F	22.33	D
BOP-D3(0)	GGA	26.92	F	27.88	F	25.86	F
BOP-D3(BJ)	GGA	27.65	F	28.92	F	26.25	F
BP86	GGA	27.49	F	29.34	F	25.45	F
BP86-D2	GGA	29.4	F	30.26	F	28.45	F
BP86-D3(0)	GGA	28.96	F	29.84	F	27.99	F
BP86-D3(BJ)	GGA	29.18	F	30.31	F	27.94	F
BP86-D3(CSO)	GGA	29.29	F	30.56	F	27.9	F
BP86-D3M(BJ)	GGA	28.94	F	29.88	F	27.9	F
BPBE	GGA	21.24	D	27.68	F	14.16	B
BPBE-D3(0)	GGA	27.19	F	28.29	F	25.97	F
BPBE-D3(BJ)	GGA	27.55	F	28.92	F	26.05	F
CAM-B3LYP	RSH-GGA	28.54	F	32.53	F	24.15	F
CAM-B3LYP-D3(0)	RSH-GGA	27.19	F	30.61	F	23.43	F
CAM-B3LYP-D3(BJ)	RSH-GGA	27.19	F	30.7	F	23.33	F
DSD-PBEP86-D3(BJ)	DH	31.33	F	26.68	F	36.43	F
DSD-PBEPBE-D3(BJ)	DH	33.07	F	33.06	F	33.09	F
GAM	GGA	6.93	A	6.4	A	7.52	A
GFN1-xTB	SE	28.88	F	25.42	F	32.69	F
GFN2-xTB	SE	30.03	F	23.84	F	36.84	F
HCTH/120	GGA	8.59	A	7.54	A	9.74	A
HCTH/120-D3(0)	GGA	9.21	A	7.7	A	10.86	A
HCTH/120-D3(BJ)	GGA	11.93	A	8.03	A	16.23	C
HCTH/147	GGA	8.93	A	8.03	A	9.92	A
HCTH/407	GGA	8.56	A	7.3	A	9.94	A
HCTH/93	GGA	9.07	A	8.66	A	9.52	A
HF	HF	59.75	F	58.37	F	61.28	F
HF-3c	LC	48.52	F	47.53	F	49.61	F
HF-D3(0)	HF	58.38	F	58.05	F	58.75	F
HF-D3(BJ)	HF	57.17	F	56.66	F	57.74	F
HF-NL	HF	62.22	F	68.97	F	54.79	F
HFLYP	HF	55.71	F	63.54	F	47.1	F
HFPW92	HF	52.79	F	54.21	F	51.23	F
HISS	RSH-GGA	10.68	A	7.02	A	14.71	B
HSE-HJS	RSH-GGA	15.45	B	15.19	B	15.73	C
HSE-HJS-D3(0)	RSH-GGA	15.24	B	15.25	B	15.23	B
HSE-HJS-D3(BJ)	RSH-GGA	15.21	B	15.39	B	15.01	B
LC-wPBE08	RSH-GGA	30.22	F	34.13	F	25.93	F
LC-wPBE08-D3(0)	RSH-GGA	25.22	F	25.29	F	25.15	F
LC-wPBE08-D3(BJ)	RSH-GGA	25.25	F	25.47	F	25	F
LC-wPBE08-D3M(BJ)	RSH-GGA	25.22	F	25.34	F	25.09	F
LRC-wPBE	RSH-GGA	38.45	F	53.39	F	22.01	D
LRC-wPBEh	RSH-GGA	36.04	F	48.24	F	22.61	D
M05	GH-mGGA	20.38	D	21.29	D	19.37	D
M05-2X	GH-mGGA	32.45	F	34.92	F	29.74	F
M05-2X-D3(0)	GH-mGGA	28.35	F	27.29	F	29.52	F
M05-D3(0)	GH-mGGA	20.11	D	21.19	D	18.92	C
M06	GH-mGGA	15.09	B	17.89	C	12	A
M06-2X	GH-mGGA	31.84	F	36.07	F	27.18	F
M06-2X-D2	GH-mGGA	32.19	F	35.66	F	28.38	F
M06-2X-D3(0)	GH-mGGA	32.53	F	36.08	F	28.61	F
M06-D2	GH-mGGA	16.86	B	20.86	D	12.47	A
M06-D3(0)	GH-mGGA	16.76	B	21.27	D	11.8	A
M06-HF	GH-mGGA	42.15	F	44.98	F	39.04	F
M06-HF-D3(0)	GH-mGGA	35.77	F	33.16	F	38.64	F
M06-L	mGGA	11.77	A	11.89	A	11.64	A
M06-L-D2	mGGA	12.72	A	12.22	A	13.28	A
M06-L-D3(0)	mGGA	11.81	A	11.89	A	11.71	A
M08-HX	GH-mGGA	27.53	F	27.66	F	27.39	F
M08-SO	GH-mGGA	26.56	F	28.12	F	24.84	F
M11	RSH-mGGA	25.87	F	26.42	F	25.28	F
M11-D3(BJ)	RSH-mGGA	29.76	F	34.02	F	25.07	F
M11-L	mGGA	47.12	F	54.24	F	39.28	F
M11-L-D3(0)	mGGA	47.5	F	54.51	F	39.79	F
mBEEF	mGGA	21.81	D	23.68	F	19.75	D
MN12-L	mGGA	46.41	F	55.97	F	35.9	F
MN12-L-D3(BJ)	mGGA	46.48	F	56.1	F	35.91	F
MN12-SX	RSH-mGGA	36.2	F	39.58	F	32.47	F
MN12-SX-D3(BJ)	RSH-mGGA	36.18	F	39.74	F	32.27	F
MN15	GH-mGGA	26.77	F	30.52	F	22.65	D
MN15-L	mGGA	11.9	A	17.93	C	5.26	A
mPW91	GGA	24.8	F	25.4	F	24.15	F
MS0	mGGA	33.15	F	36.82	F	29.1	F
MS0-D3(0)	mGGA	33.42	F	36.89	F	29.62	F
MS1	mGGA	33.06	F	38.07	F	27.54	F
MS1-D3(0)	mGGA	33.45	F	38.23	F	28.18	F
MS2	mGGA	36.63	F	42.37	F	30.31	F
MS2-D3(0)	mGGA	37.02	F	42.44	F	31.05	F
MS2h	GH-mGGA	31.03	F	36.74	F	24.74	F
MS2h-D3(0)	GH-mGGA	31.19	F	36.79	F	25.04	F
mTASK	mGGA	28.36	F	28.76	F	27.92	F
MVS	mGGA	12.06	A	15.38	B	8.41	A
MVSh	GH-mGGA	21.25	D	22.82	F	19.52	D
N12	GGA	32.79	F	37.73	F	27.37	F
N12-D3(0)	GGA	34.03	F	38.35	F	29.28	F
N12-SX	RSH-GGA	40.27	F	46.71	F	33.18	F
N12-SX-D3(BJ)	RSH-GGA	40.59	F	47.22	F	33.3	F
O3LYP	GH-GGA	12.58	A	11.51	A	13.76	A
OLYP	GGA	12.94	A	13	A	12.87	A
OLYP-D3(0)	GGA	14.81	B	14.68	B	14.96	B
OLYP-D3(BJ)	GGA	15.55	B	15.68	B	15.41	B
OPBE	GGA	14.5	B	14.55	B	14.44	B
oTPSS-D3(0)	mGGA	26.88	F	27.05	F	26.7	F
oTPSS-D3(BJ)	mGGA	27.21	F	27.57	F	26.82	F
PBE	GGA	26.27	F	27.82	F	24.56	F
PBE-D2	GGA	27.63	F	28.48	F	26.7	F
PBE-D3(0)	GGA	27.11	F	28.05	F	26.06	F
PBE-D3(BJ)	GGA	27.31	F	28.38	F	26.13	F
PBE-D3(CSO)	GGA	27.38	F	28.56	F	26.09	F
PBE-D3M(BJ)	GGA	28.6	F	30.09	F	26.97	F
PBE-D4	GGA	27.99	F	28.85	F	27.04	F
PBE0	GH-GGA	16.08	B	17.06	B	15.01	B
PBE0-2	DH	32.33	F	32.9	F	31.71	F
PBE0-D2	GH-GGA	15.78	B	17.52	C	13.85	A
PBE0-D3(0)	GH-GGA	15.64	B	17.18	B	13.94	B
PBE0-D3(BJ)	GH-GGA	15.66	B	17.26	B	13.89	A
PBE0-D3(CSO)	GH-GGA	16.13	B	18.22	C	13.84	A
PBE0-D3M(BJ)	GH-GGA	19.66	C	18.54	C	20.89	D
PBE0-D4	GH-GGA	15.85	B	17.5	B	14.04	B
PBEh-3c	LC	23.71	F	19.43	C	28.42	F
PBEOP	GGA	25.31	F	26.64	F	23.84	F
PBEsol	GGA	32.37	F	33.99	F	30.58	F
PBEsol-D3(0)	GGA	30.54	F	30.44	F	30.65	F
PBEsol-D3(BJ)	GGA	30.54	F	30.48	F	30.61	F
PKZB	mGGA	20.66	D	22.18	D	18.98	D
PM6	SE	36.39	F	43.68	F	28.37	F
PM7	SE	43.06	F	54.64	F	30.33	F
PW6B95	GH-mGGA	22.21	D	20.39	C	24.21	F
PW6B95-D2	GH-mGGA	18.6	C	21.02	D	15.94	C
PW6B95-D3(0)	GH-mGGA	22.07	D	20.52	C	23.77	F
PW6B95-D3(BJ)	GH-mGGA	22.04	D	20.57	D	23.66	F
PW6B95-D3(CSO)	GH-mGGA	24.12	F	31.47	F	16.04	C
PW91	GGA	27.5	F	29.23	F	25.59	F
PWB6K	GH-mGGA	28.85	F	28.11	F	29.66	F
PWB6K-D3(0)	GH-mGGA	28.67	F	28.01	F	29.39	F
PWB6K-D3(BJ)	GH-mGGA	28.67	F	28.04	F	29.37	F
PWPB95-D3(BJ)	DH	36.85	F	31.35	F	42.9	F
PWPB95-D4	DH	37.14	F	31.48	F	43.36	F
r++SCAN	mGGA	15.28	B	15.59	B	14.92	B
r2SCAN	mGGA	13.36	A	13.14	A	13.61	A
r2SCAN-D4	mGGA	13.84	A	13.4	B	14.33	B
r2SCAN0	GH-mGGA	17.27	C	17.44	B	17.09	C
r2SCAN0-D4	GH-mGGA	16.96	B	17.47	B	16.4	C
r2SCANh	GH-mGGA	10.8	A	7.49	A	14.44	B
r2SCANh-D4	GH-mGGA	10.93	A	7.65	A	14.54	B
r4SCAN	mGGA	17.22	C	17.75	C	16.64	C
regTM	mGGA	30.07	F	35.11	F	24.53	F
revM06	GH-mGGA	23.14	D	17.59	C	29.25	F
revM06-L	mGGA	8.9	A	7.92	A	9.98	A
revM11	RSH-mGGA	32.75	F	32.69	F	32.81	F
revPBE	GGA	21.08	D	21.77	D	20.32	D
revPBE-D2	GGA	22.88	D	22.65	D	23.12	D
revPBE-D3(0)	GGA	22.84	D	22.66	D	23.04	D
revPBE-D3(BJ)	GGA	23.21	F	23.13	F	23.29	D
revPBE-NL	GGA	26.2	F	25.35	F	27.14	F
revPBE0	GH-GGA	16.15	B	10.44	A	22.43	D
revPBE0-D3(0)	GH-GGA	15.62	B	10.47	A	21.27	D
revPBE0-D3(BJ)	GH-GGA	15.53	B	10.64	A	20.91	D
revPBE0-NL	GH-GGA	18.9	C	17.08	B	20.89	D
revTPSS	mGGA	24.65	F	26.55	F	22.55	D
revTPSSh	GH-mGGA	18.76	C	20.44	C	16.91	C
RPBE	GGA	21.09	D	22.68	F	19.35	D
RPBE-D3(0)	GGA	22.84	D	23.72	F	21.88	D
RPBE-D3(BJ)	GGA	24.2	F	25.74	F	22.51	D
rPW86PBE	GGA	26.78	F	28.72	F	24.65	F
rPW86PBE-D3(0)	GGA	27.71	F	29	F	26.28	F
rPW86PBE-D3(BJ)	GGA	27.9	F	29.3	F	26.36	F
rregTM	mGGA	29.28	F	32.44	F	25.8	F
rSCAN	mGGA	13.71	A	13.69	B	13.73	A
rSCAN-D4	mGGA	14.27	B	14.01	B	14.56	B
rVV10	GGA	29.25	F	30.14	F	28.27	F
SCAN	mGGA	22.63	D	21.29	D	24.11	F
SCAN-D3(0)	mGGA	23.24	F	22.09	D	24.5	F
SCAN-D3(BJ)	mGGA	22.89	D	21.41	D	24.51	F
SCAN-rVV10	mGGA	24.78	F	22.92	F	26.82	F
SCAN0	GH-mGGA	20.62	D	17.66	C	23.88	F
SOGGA	GGA	29.72	F	29.79	F	29.65	F
SOGGA11-X	GH-GGA	22.41	D	17.2	B	28.14	F
SOGGA11-X-D3(BJ)	GH-GGA	22.82	D	16.74	B	29.5	F
SPW92	LDA	37.12	F	36.01	F	38.34	F
SVWN5	LDA	38.91	F	39.52	F	38.25	F
t-HCTH	mGGA	9.42	A	8.42	A	10.53	A
t-HCTHh	GH-mGGA	15.59	B	15.92	B	15.22	B
TASK	mGGA	17.02	B	19.07	C	14.77	B
TM	mGGA	28	F	29.99	F	25.81	F
TPSS	mGGA	26.7	F	30.48	F	22.53	D
TPSS-D2	mGGA	28.52	F	31.37	F	25.39	F
TPSS-D3(0)	mGGA	27.83	F	30.83	F	24.52	F
TPSS-D3(BJ)	mGGA	28.05	F	31.22	F	24.56	F
TPSS-D3(CSO)	mGGA	28.25	F	31.53	F	24.64	F
TPSSh	GH-mGGA	22.9	D	26.67	F	18.76	C
TPSSh-D2	GH-mGGA	22.5	D	27.55	F	16.94	C
TPSSh-D3(0)	GH-mGGA	21.9	D	27.03	F	16.26	C
TPSSh-D3(BJ)	GH-mGGA	21.19	D	25.79	F	16.14	C
TPSSh-D4	GH-mGGA	24.12	F	27.94	F	19.93	D
VV10	GGA	29.48	F	30.29	F	28.6	F
wB97	RSH-GGA	30.24	F	35.26	F	24.72	F
wB97M-V	RSH-mGGA	31.5	F	36.15	F	26.39	F
wB97M(2)	DH	41.98	F	46.74	F	36.74	F
wB97X	RSH-GGA	35.85	F	34.64	F	37.18	F
wB97X-D	RSH-GGA	29.35	F	34.42	F	23.77	F
wB97X-D3	RSH-GGA	35.09	F	34.47	F	35.77	F
wB97X-V	RSH-GGA	36	F	35.38	F	36.69	F
wM05-D	RSH-mGGA	28.9	F	32.25	F	25.22	F
wM06-D3	RSH-mGGA	37.26	F	34.9	F	39.86	F
X3LYP	GH-GGA	16.68	B	11.97	A	21.87	D
XYG3	DH	33.1	F	14.4	B	53.66	F
XYGJ-OS	DH	32.38	F	15.63	B	50.81	F
